# Supplementary material for: Cellular production of a de novo membrane cytochrome
Source: Proc Natl Acad Sci U S A. 2023 Apr 10;120(16):e2300137120. doi: 10.1073/pnas.2300137120 (PMC10120048; doi:10.1073/pnas.2300137120)
Supplement: Supplementary file 3 — Dataset S02 (TXT) [file pnas.2300137120.sd02.txt]

Rosetta-generated spanfile from SpanningTopology object
4 112
antiparallel
n2c
	4	25
	31	52
	62	83
	89	109
