# Supplementary material for: Cellular production of a de novo membrane cytochrome
Source: Proc Natl Acad Sci U S A. 2023 Apr 10;120(16):e2300137120. doi: 10.1073/pnas.2300137120 (PMC10120048; doi:10.1073/pnas.2300137120)
Supplement: Supplementary file 7 — Dataset S06 (TXT) [file pnas.2300137120.sd06.txt]

HEADER                                            20-MAY-21   XXXX              
EXPDTA    THEORETICAL MODEL                                                     
REMARK 220                                                                      
REMARK 220 EXPERIMENTAL DETAILS                                                 
REMARK 220  EXPERIMENT TYPE                : THEORETICAL MODELLING              
REMARK 220  DATE OF DATA COLLECTION        : 20-MAY-21                          
REMARK 220                                                                      
REMARK 220 REMARK: MODEL GENERATED BY ROSETTA                                   
REMARK 220  VERSION 2020.08+release.cb1caba                                     
HETNAM     HEM B 113  HEM                                                       
HETNAM     HEM C 114  HEM                                                       
ATOM      1  N   GLY A   1       6.525   4.641  15.616  1.00  0.00           N  
ATOM      2  CA  GLY A   1       6.709   4.285  14.188  1.00  0.00           C  
ATOM      3  C   GLY A   1       6.514   5.510  13.367  1.00  0.00           C  
ATOM      4  O   GLY A   1       5.901   6.475  13.825  1.00  0.00           O  
ATOM      5 1H   GLY A   1       6.653   3.826  16.182  1.00  0.00           H  
ATOM      6 2H   GLY A   1       7.196   5.335  15.875  1.00  0.00           H  
ATOM      7 3H   GLY A   1       5.602   5.002  15.754  1.00  0.00           H  
ATOM      8 1HA  GLY A   1       7.706   3.869  14.042  1.00  0.00           H  
ATOM      9 2HA  GLY A   1       5.994   3.511  13.912  1.00  0.00           H  
ATOM     10  N   SER A   2       7.048   5.507  12.131  1.00  0.00           N  
ATOM     11  CA  SER A   2       6.880   6.661  11.305  1.00  0.00           C  
ATOM     12  C   SER A   2       7.016   6.211   9.868  1.00  0.00           C  
ATOM     13  O   SER A   2       7.542   5.131   9.611  1.00  0.00           O  
ATOM     14  CB  SER A   2       7.907   7.725  11.641  1.00  0.00           C  
ATOM     15  OG  SER A   2       9.194   7.314  11.271  1.00  0.00           O  
ATOM     16  H   SER A   2       7.564   4.716  11.772  1.00  0.00           H  
ATOM     17  HA  SER A   2       5.881   7.066  11.474  1.00  0.00           H  
ATOM     18 1HB  SER A   2       7.654   8.651  11.124  1.00  0.00           H  
ATOM     19 2HB  SER A   2       7.881   7.930  12.710  1.00  0.00           H  
ATOM     20  HG  SER A   2       9.757   7.494  12.028  1.00  0.00           H  
ATOM     21  N   PRO A   3       6.521   7.003   8.929  1.00  0.00           N  
ATOM     22  CA  PRO A   3       6.571   6.709   7.498  1.00  0.00           C  
ATOM     23  C   PRO A   3       7.783   6.165   6.755  1.00  0.00           C  
ATOM     24  O   PRO A   3       7.585   5.433   5.775  1.00  0.00           O  
ATOM     25  CB  PRO A   3       6.069   7.974   6.808  1.00  0.00           C  
ATOM     26  CG  PRO A   3       5.120   8.606   7.828  1.00  0.00           C  
ATOM     27  CD  PRO A   3       5.785   8.316   9.179  1.00  0.00           C  
ATOM     28  HA  PRO A   3       5.895   5.869   7.278  1.00  0.00           H  
ATOM     29 1HB  PRO A   3       6.919   8.625   6.554  1.00  0.00           H  
ATOM     30 2HB  PRO A   3       5.569   7.714   5.863  1.00  0.00           H  
ATOM     31 1HG  PRO A   3       5.010   9.682   7.628  1.00  0.00           H  
ATOM     32 2HG  PRO A   3       4.118   8.161   7.740  1.00  0.00           H  
ATOM     33 1HD  PRO A   3       6.483   9.128   9.427  1.00  0.00           H  
ATOM     34 2HD  PRO A   3       5.011   8.219   9.956  1.00  0.00           H  
ATOM     35  N   ILE A   4       9.021   6.454   7.193  1.00  0.00           N  
ATOM     36  CA  ILE A   4      10.259   5.944   6.608  1.00  0.00           C  
ATOM     37  C   ILE A   4      10.301   4.396   6.598  1.00  0.00           C  
ATOM     38  O   ILE A   4      10.916   3.745   5.745  1.00  0.00           O  
ATOM     39  CB  ILE A   4      11.478   6.490   7.374  1.00  0.00           C  
ATOM     40  CG1 ILE A   4      12.763   6.243   6.580  1.00  0.00           C  
ATOM     41  CG2 ILE A   4      11.569   5.853   8.752  1.00  0.00           C  
ATOM     42  CD1 ILE A   4      12.812   6.970   5.255  1.00  0.00           C  
ATOM     43  H   ILE A   4       9.072   7.074   7.988  1.00  0.00           H  
ATOM     44  HA  ILE A   4      10.329   6.300   5.580  1.00  0.00           H  
ATOM     45  HB  ILE A   4      11.381   7.570   7.489  1.00  0.00           H  
ATOM     46 1HG1 ILE A   4      13.622   6.554   7.172  1.00  0.00           H  
ATOM     47 2HG1 ILE A   4      12.870   5.175   6.385  1.00  0.00           H  
ATOM     48 1HG2 ILE A   4      12.436   6.250   9.280  1.00  0.00           H  
ATOM     49 2HG2 ILE A   4      10.666   6.079   9.317  1.00  0.00           H  
ATOM     50 3HG2 ILE A   4      11.671   4.773   8.647  1.00  0.00           H  
ATOM     51 1HD1 ILE A   4      13.752   6.745   4.751  1.00  0.00           H  
ATOM     52 2HD1 ILE A   4      11.978   6.647   4.631  1.00  0.00           H  
ATOM     53 3HD1 ILE A   4      12.742   8.044   5.428  1.00  0.00           H  
ATOM     54  N   LEU A   5       9.564   3.812   7.516  1.00  0.00           N  
ATOM     55  CA  LEU A   5       9.464   2.377   7.615  1.00  0.00           C  
ATOM     56  C   LEU A   5       8.800   1.799   6.351  1.00  0.00           C  
ATOM     57  O   LEU A   5       9.196   0.738   5.885  1.00  0.00           O  
ATOM     58  CB  LEU A   5       8.663   1.991   8.865  1.00  0.00           C  
ATOM     59  CG  LEU A   5       9.332   2.309  10.208  1.00  0.00           C  
ATOM     60  CD1 LEU A   5       8.354   2.030  11.342  1.00  0.00           C  
ATOM     61  CD2 LEU A   5      10.594   1.472  10.357  1.00  0.00           C  
ATOM     62  H   LEU A   5       9.052   4.388   8.171  1.00  0.00           H  
ATOM     63  HA  LEU A   5      10.471   1.964   7.675  1.00  0.00           H  
ATOM     64 1HB  LEU A   5       7.708   2.513   8.839  1.00  0.00           H  
ATOM     65 2HB  LEU A   5       8.468   0.919   8.836  1.00  0.00           H  
ATOM     66  HG  LEU A   5       9.591   3.367  10.245  1.00  0.00           H  
ATOM     67 1HD1 LEU A   5       8.829   2.255  12.296  1.00  0.00           H  
ATOM     68 2HD1 LEU A   5       7.469   2.655  11.221  1.00  0.00           H  
ATOM     69 3HD1 LEU A   5       8.063   0.980  11.321  1.00  0.00           H  
ATOM     70 1HD2 LEU A   5      11.070   1.698  11.312  1.00  0.00           H  
ATOM     71 2HD2 LEU A   5      10.336   0.414  10.322  1.00  0.00           H  
ATOM     72 3HD2 LEU A   5      11.282   1.705   9.544  1.00  0.00           H  
ATOM     73  N   ARG A   6       7.796   2.481   5.781  1.00  0.00           N  
ATOM     74  CA  ARG A   6       7.197   2.013   4.515  1.00  0.00           C  
ATOM     75  C   ARG A   6       8.193   2.076   3.334  1.00  0.00           C  
ATOM     76  O   ARG A   6       8.259   1.184   2.500  1.00  0.00           O  
ATOM     77  CB  ARG A   6       5.969   2.844   4.177  1.00  0.00           C  
ATOM     78  CG  ARG A   6       5.223   2.404   2.927  1.00  0.00           C  
ATOM     79  CD  ARG A   6       4.015   3.234   2.687  1.00  0.00           C  
ATOM     80  NE  ARG A   6       4.359   4.608   2.355  1.00  0.00           N  
ATOM     81  CZ  ARG A   6       4.809   5.015   1.152  1.00  0.00           C  
ATOM     82  NH1 ARG A   6       4.964   4.144   0.179  1.00  0.00           N  
ATOM     83  NH2 ARG A   6       5.094   6.289   0.950  1.00  0.00           N  
ATOM     84  H   ARG A   6       7.440   3.320   6.213  1.00  0.00           H  
ATOM     85  HA  ARG A   6       6.864   0.983   4.649  1.00  0.00           H  
ATOM     86 1HB  ARG A   6       5.267   2.811   5.008  1.00  0.00           H  
ATOM     87 2HB  ARG A   6       6.261   3.885   4.037  1.00  0.00           H  
ATOM     88 1HG  ARG A   6       5.879   2.494   2.061  1.00  0.00           H  
ATOM     89 2HG  ARG A   6       4.909   1.365   3.038  1.00  0.00           H  
ATOM     90 1HD  ARG A   6       3.445   2.816   1.858  1.00  0.00           H  
ATOM     91 2HD  ARG A   6       3.397   3.245   3.583  1.00  0.00           H  
ATOM     92  HE  ARG A   6       4.253   5.307   3.078  1.00  0.00           H  
ATOM     93 1HH1 ARG A   6       4.746   3.170   0.334  1.00  0.00           H  
ATOM     94 2HH1 ARG A   6       5.301   4.449  -0.722  1.00  0.00           H  
ATOM     95 1HH2 ARG A   6       4.975   6.959   1.698  1.00  0.00           H  
ATOM     96 2HH2 ARG A   6       5.431   6.594   0.049  1.00  0.00           H  
ATOM     97  N   ILE A   7       8.916   3.166   3.227  1.00  0.00           N  
ATOM     98  CA  ILE A   7      10.006   3.265   2.240  1.00  0.00           C  
ATOM     99  C   ILE A   7      11.106   2.223   2.423  1.00  0.00           C  
ATOM    100  O   ILE A   7      11.517   1.599   1.457  1.00  0.00           O  
ATOM    101  CB  ILE A   7      10.644   4.665   2.287  1.00  0.00           C  
ATOM    102  CG1 ILE A   7       9.658   5.719   1.776  1.00  0.00           C  
ATOM    103  CG2 ILE A   7      11.928   4.692   1.471  1.00  0.00           C  
ATOM    104  CD1 ILE A   7      10.081   7.141   2.063  1.00  0.00           C  
ATOM    105  H   ILE A   7       8.726   3.954   3.830  1.00  0.00           H  
ATOM    106  HA  ILE A   7       9.601   3.036   1.253  1.00  0.00           H  
ATOM    107  HB  ILE A   7      10.876   4.925   3.320  1.00  0.00           H  
ATOM    108 1HG1 ILE A   7       9.536   5.610   0.699  1.00  0.00           H  
ATOM    109 2HG1 ILE A   7       8.682   5.556   2.233  1.00  0.00           H  
ATOM    110 1HG2 ILE A   7      12.365   5.689   1.515  1.00  0.00           H  
ATOM    111 2HG2 ILE A   7      12.633   3.969   1.879  1.00  0.00           H  
ATOM    112 3HG2 ILE A   7      11.706   4.439   0.435  1.00  0.00           H  
ATOM    113 1HD1 ILE A   7       9.332   7.830   1.671  1.00  0.00           H  
ATOM    114 2HD1 ILE A   7      10.176   7.283   3.140  1.00  0.00           H  
ATOM    115 3HD1 ILE A   7      11.040   7.339   1.585  1.00  0.00           H  
ATOM    116  N   ILE A   8      11.550   2.003   3.647  1.00  0.00           N  
ATOM    117  CA  ILE A   8      12.531   0.917   3.902  1.00  0.00           C  
ATOM    118  C   ILE A   8      12.002  -0.448   3.585  1.00  0.00           C  
ATOM    119  O   ILE A   8      12.663  -1.254   2.951  1.00  0.00           O  
ATOM    120  CB  ILE A   8      12.993   0.921   5.371  1.00  0.00           C  
ATOM    121  CG1 ILE A   8      13.821   2.174   5.666  1.00  0.00           C  
ATOM    122  CG2 ILE A   8      13.792  -0.335   5.680  1.00  0.00           C  
ATOM    123  CD1 ILE A   8      14.032   2.433   7.141  1.00  0.00           C  
ATOM    124  H   ILE A   8      11.230   2.567   4.420  1.00  0.00           H  
ATOM    125  HA  ILE A   8      13.381   1.054   3.234  1.00  0.00           H  
ATOM    126  HB  ILE A   8      12.123   0.957   6.026  1.00  0.00           H  
ATOM    127 1HG1 ILE A   8      14.798   2.084   5.193  1.00  0.00           H  
ATOM    128 2HG1 ILE A   8      13.329   3.046   5.235  1.00  0.00           H  
ATOM    129 1HG2 ILE A   8      14.112  -0.316   6.722  1.00  0.00           H  
ATOM    130 2HG2 ILE A   8      13.171  -1.213   5.508  1.00  0.00           H  
ATOM    131 3HG2 ILE A   8      14.668  -0.378   5.033  1.00  0.00           H  
ATOM    132 1HD1 ILE A   8      14.627   3.337   7.270  1.00  0.00           H  
ATOM    133 2HD1 ILE A   8      13.066   2.561   7.630  1.00  0.00           H  
ATOM    134 3HD1 ILE A   8      14.555   1.588   7.587  1.00  0.00           H  
ATOM    135  N   HIS A   9      10.771  -0.694   4.028  1.00  0.00           N  
ATOM    136  CA  HIS A   9      10.083  -1.951   3.818  1.00  0.00           C  
ATOM    137  C   HIS A   9       9.985  -2.249   2.304  1.00  0.00           C  
ATOM    138  O   HIS A   9      10.285  -3.362   1.850  1.00  0.00           O  
ATOM    139  CB  HIS A   9       8.687  -1.914   4.449  1.00  0.00           C  
ATOM    140  CG  HIS A   9       7.970  -3.228   4.401  1.00  0.00           C  
ATOM    141  ND1 HIS A   9       8.364  -4.318   5.148  1.00  0.00           N  
ATOM    142  CD2 HIS A   9       6.886  -3.626   3.695  1.00  0.00           C  
ATOM    143  CE1 HIS A   9       7.551  -5.331   4.904  1.00  0.00           C  
ATOM    144  NE2 HIS A   9       6.646  -4.937   4.026  1.00  0.00           N  
ATOM    145  H   HIS A   9      10.303   0.044   4.535  1.00  0.00           H  
ATOM    146  HA  HIS A   9      10.656  -2.759   4.271  1.00  0.00           H  
ATOM    147 1HB  HIS A   9       8.768  -1.608   5.493  1.00  0.00           H  
ATOM    148 2HB  HIS A   9       8.076  -1.173   3.937  1.00  0.00           H  
ATOM    149  HD1 HIS A   9       9.092  -4.333   5.834  1.00  0.00           H  
ATOM    150  HD2 HIS A   9       6.241  -3.117   2.978  1.00  0.00           H  
ATOM    151  HE1 HIS A   9       7.694  -6.290   5.401  1.00  0.00           H  
ATOM    152  N   LEU A  10       9.510  -1.279   1.546  1.00  0.00           N  
ATOM    153  CA  LEU A  10       9.404  -1.440   0.084  1.00  0.00           C  
ATOM    154  C   LEU A  10      10.786  -1.689  -0.598  1.00  0.00           C  
ATOM    155  O   LEU A  10      10.910  -2.585  -1.439  1.00  0.00           O  
ATOM    156  CB  LEU A  10       8.748  -0.193  -0.522  1.00  0.00           C  
ATOM    157  CG  LEU A  10       8.674  -0.158  -2.054  1.00  0.00           C  
ATOM    158  CD1 LEU A  10       7.863  -1.347  -2.551  1.00  0.00           C  
ATOM    159  CD2 LEU A  10       8.049   1.155  -2.502  1.00  0.00           C  
ATOM    160  H   LEU A  10       9.211  -0.411   1.969  1.00  0.00           H  
ATOM    161  HA  LEU A  10       8.768  -2.300  -0.124  1.00  0.00           H  
ATOM    162 1HB  LEU A  10       7.732  -0.115  -0.139  1.00  0.00           H  
ATOM    163 2HB  LEU A  10       9.305   0.686  -0.197  1.00  0.00           H  
ATOM    164  HG  LEU A  10       9.678  -0.242  -2.469  1.00  0.00           H  
ATOM    165 1HD1 LEU A  10       7.811  -1.322  -3.639  1.00  0.00           H  
ATOM    166 2HD1 LEU A  10       8.343  -2.273  -2.232  1.00  0.00           H  
ATOM    167 3HD1 LEU A  10       6.856  -1.299  -2.138  1.00  0.00           H  
ATOM    168 1HD2 LEU A  10       7.997   1.180  -3.591  1.00  0.00           H  
ATOM    169 2HD2 LEU A  10       7.044   1.240  -2.089  1.00  0.00           H  
ATOM    170 3HD2 LEU A  10       8.658   1.987  -2.148  1.00  0.00           H  
ATOM    171  N   ILE A  11      11.791  -0.842  -0.291  1.00  0.00           N  
ATOM    172  CA  ILE A  11      13.141  -0.979  -0.927  1.00  0.00           C  
ATOM    173  C   ILE A  11      13.745  -2.393  -0.641  1.00  0.00           C  
ATOM    174  O   ILE A  11      14.183  -3.109  -1.525  1.00  0.00           O  
ATOM    175  CB  ILE A  11      14.106   0.107  -0.417  1.00  0.00           C  
ATOM    176  CG1 ILE A  11      13.681   1.484  -0.934  1.00  0.00           C  
ATOM    177  CG2 ILE A  11      15.533  -0.207  -0.841  1.00  0.00           C  
ATOM    178  CD1 ILE A  11      14.390   2.635  -0.258  1.00  0.00           C  
ATOM    179  H   ILE A  11      11.635  -0.100   0.377  1.00  0.00           H  
ATOM    180  HA  ILE A  11      13.029  -0.829  -2.000  1.00  0.00           H  
ATOM    181  HB  ILE A  11      14.062   0.151   0.671  1.00  0.00           H  
ATOM    182 1HG1 ILE A  11      13.873   1.546  -2.005  1.00  0.00           H  
ATOM    183 2HG1 ILE A  11      12.608   1.612  -0.788  1.00  0.00           H  
ATOM    184 1HG2 ILE A  11      16.201   0.571  -0.473  1.00  0.00           H  
ATOM    185 2HG2 ILE A  11      15.832  -1.169  -0.426  1.00  0.00           H  
ATOM    186 3HG2 ILE A  11      15.588  -0.249  -1.929  1.00  0.00           H  
ATOM    187 1HD1 ILE A  11      14.035   3.577  -0.677  1.00  0.00           H  
ATOM    188 2HD1 ILE A  11      14.182   2.613   0.812  1.00  0.00           H  
ATOM    189 3HD1 ILE A  11      15.463   2.548  -0.421  1.00  0.00           H  
ATOM    190  N   LEU A  12      13.679  -2.809   0.624  1.00  0.00           N  
ATOM    191  CA  LEU A  12      14.141  -4.121   0.989  1.00  0.00           C  
ATOM    192  C   LEU A  12      13.306  -5.168   0.305  1.00  0.00           C  
ATOM    193  O   LEU A  12      13.904  -6.125  -0.180  1.00  0.00           O  
ATOM    194  CB  LEU A  12      14.078  -4.310   2.510  1.00  0.00           C  
ATOM    195  CG  LEU A  12      15.070  -3.472   3.326  1.00  0.00           C  
ATOM    196  CD1 LEU A  12      14.739  -3.593   4.807  1.00  0.00           C  
ATOM    197  CD2 LEU A  12      16.488  -3.944   3.042  1.00  0.00           C  
ATOM    198  H   LEU A  12      13.304  -2.203   1.339  1.00  0.00           H  
ATOM    199  HA  LEU A  12      15.177  -4.226   0.668  1.00  0.00           H  
ATOM    200 1HB  LEU A  12      13.074  -4.059   2.850  1.00  0.00           H  
ATOM    201 2HB  LEU A  12      14.264  -5.360   2.738  1.00  0.00           H  
ATOM    202  HG  LEU A  12      14.974  -2.422   3.048  1.00  0.00           H  
ATOM    203 1HD1 LEU A  12      15.444  -2.997   5.387  1.00  0.00           H  
ATOM    204 2HD1 LEU A  12      13.727  -3.231   4.985  1.00  0.00           H  
ATOM    205 3HD1 LEU A  12      14.810  -4.637   5.112  1.00  0.00           H  
ATOM    206 1HD2 LEU A  12      17.193  -3.348   3.621  1.00  0.00           H  
ATOM    207 2HD2 LEU A  12      16.585  -4.993   3.321  1.00  0.00           H  
ATOM    208 3HD2 LEU A  12      16.703  -3.830   1.979  1.00  0.00           H  
ATOM    209  N   ALA A  13      11.953  -5.018   0.268  1.00  0.00           N  
ATOM    210  CA  ALA A  13      11.113  -6.002  -0.416  1.00  0.00           C  
ATOM    211  C   ALA A  13      11.463  -6.201  -1.918  1.00  0.00           C  
ATOM    212  O   ALA A  13      11.426  -7.309  -2.431  1.00  0.00           O  
ATOM    213  CB  ALA A  13       9.647  -5.669  -0.287  1.00  0.00           C  
ATOM    214  H   ALA A  13      11.517  -4.224   0.714  1.00  0.00           H  
ATOM    215  HA  ALA A  13      11.285  -6.974   0.046  1.00  0.00           H  
ATOM    216 1HB  ALA A  13       9.056  -6.424  -0.807  1.00  0.00           H  
ATOM    217 2HB  ALA A  13       9.369  -5.655   0.767  1.00  0.00           H  
ATOM    218 3HB  ALA A  13       9.455  -4.692  -0.726  1.00  0.00           H  
ATOM    219  N   LEU A  14      11.728  -5.103  -2.603  1.00  0.00           N  
ATOM    220  CA  LEU A  14      12.198  -5.084  -4.014  1.00  0.00           C  
ATOM    221  C   LEU A  14      13.591  -5.728  -4.235  1.00  0.00           C  
ATOM    222  O   LEU A  14      13.821  -6.384  -5.258  1.00  0.00           O  
ATOM    223  CB  LEU A  14      12.236  -3.636  -4.518  1.00  0.00           C  
ATOM    224  CG  LEU A  14      10.873  -2.950  -4.673  1.00  0.00           C  
ATOM    225  CD1 LEU A  14      11.080  -1.478  -5.004  1.00  0.00           C  
ATOM    226  CD2 LEU A  14      10.073  -3.648  -5.762  1.00  0.00           C  
ATOM    227  H   LEU A  14      11.596  -4.228  -2.117  1.00  0.00           H  
ATOM    228  HA  LEU A  14      11.523  -5.698  -4.612  1.00  0.00           H  
ATOM    229 1HB  LEU A  14      12.829  -3.043  -3.824  1.00  0.00           H  
ATOM    230 2HB  LEU A  14      12.728  -3.619  -5.491  1.00  0.00           H  
ATOM    231  HG  LEU A  14      10.329  -3.006  -3.730  1.00  0.00           H  
ATOM    232 1HD1 LEU A  14      10.112  -0.990  -5.114  1.00  0.00           H  
ATOM    233 2HD1 LEU A  14      11.638  -0.999  -4.199  1.00  0.00           H  
ATOM    234 3HD1 LEU A  14      11.638  -1.390  -5.936  1.00  0.00           H  
ATOM    235 1HD2 LEU A  14       9.104  -3.161  -5.871  1.00  0.00           H  
ATOM    236 2HD2 LEU A  14      10.616  -3.592  -6.706  1.00  0.00           H  
ATOM    237 3HD2 LEU A  14       9.925  -4.694  -5.491  1.00  0.00           H  
ATOM    238  N   LEU A  15      14.496  -5.517  -3.287  1.00  0.00           N  
ATOM    239  CA  LEU A  15      15.798  -6.188  -3.300  1.00  0.00           C  
ATOM    240  C   LEU A  15      15.682  -7.669  -3.114  1.00  0.00           C  
ATOM    241  O   LEU A  15      16.431  -8.419  -3.756  1.00  0.00           O  
ATOM    242  CB  LEU A  15      16.702  -5.619  -2.199  1.00  0.00           C  
ATOM    243  CG  LEU A  15      17.168  -4.171  -2.402  1.00  0.00           C  
ATOM    244  CD1 LEU A  15      17.897  -3.692  -1.154  1.00  0.00           C  
ATOM    245  CD2 LEU A  15      18.068  -4.094  -3.626  1.00  0.00           C  
ATOM    246  H   LEU A  15      14.281  -4.875  -2.536  1.00  0.00           H  
ATOM    247  HA  LEU A  15      16.225  -6.093  -4.298  1.00  0.00           H  
ATOM    248 1HB  LEU A  15      16.167  -5.665  -1.252  1.00  0.00           H  
ATOM    249 2HB  LEU A  15      17.591  -6.245  -2.121  1.00  0.00           H  
ATOM    250  HG  LEU A  15      16.300  -3.527  -2.549  1.00  0.00           H  
ATOM    251 1HD1 LEU A  15      18.228  -2.663  -1.299  1.00  0.00           H  
ATOM    252 2HD1 LEU A  15      17.224  -3.739  -0.299  1.00  0.00           H  
ATOM    253 3HD1 LEU A  15      18.762  -4.328  -0.972  1.00  0.00           H  
ATOM    254 1HD2 LEU A  15      18.398  -3.065  -3.771  1.00  0.00           H  
ATOM    255 2HD2 LEU A  15      18.937  -4.737  -3.479  1.00  0.00           H  
ATOM    256 3HD2 LEU A  15      17.516  -4.426  -4.505  1.00  0.00           H  
ATOM    257  N   VAL A  16      14.716  -8.105  -2.283  1.00  0.00           N  
ATOM    258  CA  VAL A  16      14.393  -9.510  -2.164  1.00  0.00           C  
ATOM    259  C   VAL A  16      13.923 -10.073  -3.519  1.00  0.00           C  
ATOM    260  O   VAL A  16      14.280 -11.204  -3.932  1.00  0.00           O  
ATOM    261  CB  VAL A  16      13.295  -9.712  -1.102  1.00  0.00           C  
ATOM    262  CG1 VAL A  16      12.760 -11.135  -1.154  1.00  0.00           C  
ATOM    263  CG2 VAL A  16      13.846  -9.392   0.279  1.00  0.00           C  
ATOM    264  H   VAL A  16      14.205  -7.434  -1.728  1.00  0.00           H  
ATOM    265  HA  VAL A  16      15.296 -10.050  -1.872  1.00  0.00           H  
ATOM    266  HB  VAL A  16      12.461  -9.047  -1.325  1.00  0.00           H  
ATOM    267 1HG1 VAL A  16      11.985 -11.260  -0.397  1.00  0.00           H  
ATOM    268 2HG1 VAL A  16      12.338 -11.330  -2.139  1.00  0.00           H  
ATOM    269 3HG1 VAL A  16      13.571 -11.836  -0.960  1.00  0.00           H  
ATOM    270 1HG2 VAL A  16      13.064  -9.536   1.024  1.00  0.00           H  
ATOM    271 2HG2 VAL A  16      14.684 -10.054   0.499  1.00  0.00           H  
ATOM    272 3HG2 VAL A  16      14.185  -8.357   0.305  1.00  0.00           H  
ATOM    273  N   LEU A  17      13.026  -9.339  -4.166  1.00  0.00           N  
ATOM    274  CA  LEU A  17      12.521  -9.734  -5.481  1.00  0.00           C  
ATOM    275  C   LEU A  17      13.628  -9.808  -6.521  1.00  0.00           C  
ATOM    276  O   LEU A  17      13.722 -10.735  -7.257  1.00  0.00           O  
ATOM    277  CB  LEU A  17      11.446  -8.746  -5.952  1.00  0.00           C  
ATOM    278  CG  LEU A  17      10.776  -9.080  -7.290  1.00  0.00           C  
ATOM    279  CD1 LEU A  17      10.074 -10.427  -7.186  1.00  0.00           C  
ATOM    280  CD2 LEU A  17       9.791  -7.978  -7.654  1.00  0.00           C  
ATOM    281  H   LEU A  17      12.685  -8.487  -3.743  1.00  0.00           H  
ATOM    282  HA  LEU A  17      12.056 -10.717  -5.392  1.00  0.00           H  
ATOM    283 1HB  LEU A  17      10.666  -8.695  -5.194  1.00  0.00           H  
ATOM    284 2HB  LEU A  17      11.899  -7.759  -6.045  1.00  0.00           H  
ATOM    285  HG  LEU A  17      11.535  -9.159  -8.068  1.00  0.00           H  
ATOM    286 1HD1 LEU A  17       9.598 -10.664  -8.137  1.00  0.00           H  
ATOM    287 2HD1 LEU A  17      10.805 -11.200  -6.944  1.00  0.00           H  
ATOM    288 3HD1 LEU A  17       9.318 -10.384  -6.402  1.00  0.00           H  
ATOM    289 1HD2 LEU A  17       9.315  -8.215  -8.606  1.00  0.00           H  
ATOM    290 2HD2 LEU A  17       9.030  -7.899  -6.877  1.00  0.00           H  
ATOM    291 3HD2 LEU A  17      10.322  -7.030  -7.740  1.00  0.00           H  
ATOM    292  N   ILE A  18      14.494  -8.816  -6.594  1.00  0.00           N  
ATOM    293  CA  ILE A  18      15.533  -8.825  -7.651  1.00  0.00           C  
ATOM    294  C   ILE A  18      16.450 -10.032  -7.434  1.00  0.00           C  
ATOM    295  O   ILE A  18      16.655 -10.844  -8.365  1.00  0.00           O  
ATOM    296  CB  ILE A  18      16.364  -7.529  -7.647  1.00  0.00           C  
ATOM    297  CG1 ILE A  18      15.499  -6.339  -8.071  1.00  0.00           C  
ATOM    298  CG2 ILE A  18      17.570  -7.667  -8.563  1.00  0.00           C  
ATOM    299  CD1 ILE A  18      16.129  -4.994  -7.785  1.00  0.00           C  
ATOM    300  H   ILE A  18      14.464  -8.048  -5.939  1.00  0.00           H  
ATOM    301  HA  ILE A  18      15.033  -8.901  -8.617  1.00  0.00           H  
ATOM    302  HB  ILE A  18      16.710  -7.322  -6.635  1.00  0.00           H  
ATOM    303 1HG1 ILE A  18      15.295  -6.400  -9.139  1.00  0.00           H  
ATOM    304 2HG1 ILE A  18      14.541  -6.382  -7.553  1.00  0.00           H  
ATOM    305 1HG2 ILE A  18      18.146  -6.742  -8.549  1.00  0.00           H  
ATOM    306 2HG2 ILE A  18      18.196  -8.490  -8.219  1.00  0.00           H  
ATOM    307 3HG2 ILE A  18      17.233  -7.869  -9.580  1.00  0.00           H  
ATOM    308 1HD1 ILE A  18      15.456  -4.201  -8.113  1.00  0.00           H  
ATOM    309 2HD1 ILE A  18      16.310  -4.897  -6.714  1.00  0.00           H  
ATOM    310 3HD1 ILE A  18      17.073  -4.913  -8.322  1.00  0.00           H  
ATOM    311  N   THR A  19      16.981 -10.156  -6.215  1.00  0.00           N  
ATOM    312  CA  THR A  19      17.932 -11.244  -5.911  1.00  0.00           C  
ATOM    313  C   THR A  19      17.253 -12.592  -6.069  1.00  0.00           C  
ATOM    314  O   THR A  19      17.826 -13.504  -6.693  1.00  0.00           O  
ATOM    315  CB  THR A  19      18.506 -11.120  -4.487  1.00  0.00           C  
ATOM    316  OG1 THR A  19      19.152  -9.849  -4.339  1.00  0.00           O  
ATOM    317  CG2 THR A  19      19.510 -12.230  -4.218  1.00  0.00           C  
ATOM    318  H   THR A  19      16.734  -9.501  -5.486  1.00  0.00           H  
ATOM    319  HA  THR A  19      18.717 -11.237  -6.668  1.00  0.00           H  
ATOM    320  HB  THR A  19      17.695 -11.187  -3.762  1.00  0.00           H  
ATOM    321  HG1 THR A  19      18.491  -9.171  -4.181  1.00  0.00           H  
ATOM    322 1HG2 THR A  19      19.904 -12.127  -3.208  1.00  0.00           H  
ATOM    323 2HG2 THR A  19      19.019 -13.198  -4.319  1.00  0.00           H  
ATOM    324 3HG2 THR A  19      20.328 -12.162  -4.935  1.00  0.00           H  
ATOM    325  N   GLY A  20      16.012 -12.712  -5.587  1.00  0.00           N  
ATOM    326  CA  GLY A  20      15.237 -13.938  -5.756  1.00  0.00           C  
ATOM    327  C   GLY A  20      15.014 -14.355  -7.224  1.00  0.00           C  
ATOM    328  O   GLY A  20      15.216 -15.521  -7.590  1.00  0.00           O  
ATOM    329  H   GLY A  20      15.600 -11.933  -5.094  1.00  0.00           H  
ATOM    330 1HA  GLY A  20      15.740 -14.759  -5.244  1.00  0.00           H  
ATOM    331 2HA  GLY A  20      14.261 -13.818  -5.288  1.00  0.00           H  
ATOM    332  N   LEU A  21      14.520 -13.443  -8.054  1.00  0.00           N  
ATOM    333  CA  LEU A  21      14.244 -13.789  -9.462  1.00  0.00           C  
ATOM    334  C   LEU A  21      15.511 -14.232 -10.195  1.00  0.00           C  
ATOM    335  O   LEU A  21      15.481 -15.155 -11.003  1.00  0.00           O  
ATOM    336  CB  LEU A  21      13.626 -12.590 -10.192  1.00  0.00           C  
ATOM    337  CG  LEU A  21      12.201 -12.214  -9.766  1.00  0.00           C  
ATOM    338  CD1 LEU A  21      11.798 -10.907 -10.435  1.00  0.00           C  
ATOM    339  CD2 LEU A  21      11.245 -13.337 -10.140  1.00  0.00           C  
ATOM    340  H   LEU A  21      14.329 -12.506  -7.731  1.00  0.00           H  
ATOM    341  HA  LEU A  21      13.542 -14.623  -9.482  1.00  0.00           H  
ATOM    342 1HB  LEU A  21      14.260 -11.720 -10.030  1.00  0.00           H  
ATOM    343 2HB  LEU A  21      13.606 -12.805 -11.260  1.00  0.00           H  
ATOM    344  HG  LEU A  21      12.173 -12.058  -8.687  1.00  0.00           H  
ATOM    345 1HD1 LEU A  21      10.786 -10.639 -10.132  1.00  0.00           H  
ATOM    346 2HD1 LEU A  21      12.487 -10.117 -10.135  1.00  0.00           H  
ATOM    347 3HD1 LEU A  21      11.833 -11.027 -11.517  1.00  0.00           H  
ATOM    348 1HD2 LEU A  21      10.233 -13.070  -9.836  1.00  0.00           H  
ATOM    349 2HD2 LEU A  21      11.271 -13.493 -11.218  1.00  0.00           H  
ATOM    350 3HD2 LEU A  21      11.546 -14.254  -9.633  1.00  0.00           H  
ATOM    351  N   ILE A  22      16.628 -13.594  -9.878  1.00  0.00           N  
ATOM    352  CA  ILE A  22      17.944 -14.010 -10.391  1.00  0.00           C  
ATOM    353  C   ILE A  22      18.317 -15.448 -10.013  1.00  0.00           C  
ATOM    354  O   ILE A  22      18.750 -16.224 -10.861  1.00  0.00           O  
ATOM    355  CB  ILE A  22      19.043 -13.060  -9.879  1.00  0.00           C  
ATOM    356  CG1 ILE A  22      18.897 -11.679 -10.524  1.00  0.00           C  
ATOM    357  CG2 ILE A  22      20.420 -13.640 -10.161  1.00  0.00           C  
ATOM    358  CD1 ILE A  22      19.738 -10.608  -9.869  1.00  0.00           C  
ATOM    359  H   ILE A  22      16.570 -12.796  -9.263  1.00  0.00           H  
ATOM    360  HA  ILE A  22      17.913 -13.988 -11.481  1.00  0.00           H  
ATOM    361  HB  ILE A  22      18.930 -12.919  -8.805  1.00  0.00           H  
ATOM    362 1HG1 ILE A  22      19.176 -11.737 -11.575  1.00  0.00           H  
ATOM    363 2HG1 ILE A  22      17.853 -11.366 -10.481  1.00  0.00           H  
ATOM    364 1HG2 ILE A  22      21.185 -12.955  -9.793  1.00  0.00           H  
ATOM    365 2HG2 ILE A  22      20.521 -14.600  -9.656  1.00  0.00           H  
ATOM    366 3HG2 ILE A  22      20.544 -13.779 -11.235  1.00  0.00           H  
ATOM    367 1HD1 ILE A  22      19.581  -9.658 -10.381  1.00  0.00           H  
ATOM    368 2HD1 ILE A  22      19.450 -10.508  -8.822  1.00  0.00           H  
ATOM    369 3HD1 ILE A  22      20.790 -10.883  -9.931  1.00  0.00           H  
ATOM    370  N   MET A  23      18.094 -15.824  -8.752  1.00  0.00           N  
ATOM    371  CA  MET A  23      18.328 -17.213  -8.316  1.00  0.00           C  
ATOM    372  C   MET A  23      17.348 -18.200  -8.927  1.00  0.00           C  
ATOM    373  O   MET A  23      17.724 -19.331  -9.318  1.00  0.00           O  
ATOM    374  CB  MET A  23      18.264 -17.302  -6.793  1.00  0.00           C  
ATOM    375  CG  MET A  23      19.410 -16.606  -6.073  1.00  0.00           C  
ATOM    376  SD  MET A  23      19.479 -17.015  -4.317  1.00  0.00           S  
ATOM    377  CE  MET A  23      17.862 -16.467  -3.778  1.00  0.00           C  
ATOM    378  H   MET A  23      17.758 -15.148  -8.081  1.00  0.00           H  
ATOM    379  HA  MET A  23      19.321 -17.517  -8.650  1.00  0.00           H  
ATOM    380 1HB  MET A  23      17.332 -16.861  -6.442  1.00  0.00           H  
ATOM    381 2HB  MET A  23      18.266 -18.350  -6.489  1.00  0.00           H  
ATOM    382 1HG  MET A  23      20.356 -16.892  -6.531  1.00  0.00           H  
ATOM    383 2HG  MET A  23      19.298 -15.526  -6.170  1.00  0.00           H  
ATOM    384 1HE  MET A  23      17.753 -16.654  -2.709  1.00  0.00           H  
ATOM    385 2HE  MET A  23      17.756 -15.399  -3.973  1.00  0.00           H  
ATOM    386 3HE  MET A  23      17.092 -17.014  -4.323  1.00  0.00           H  
ATOM    387  N   LEU A  24      16.091 -17.772  -8.990  1.00  0.00           N  
ATOM    388  CA  LEU A  24      15.009 -18.596  -9.495  1.00  0.00           C  
ATOM    389  C   LEU A  24      15.359 -19.127 -10.882  1.00  0.00           C  
ATOM    390  O   LEU A  24      15.140 -20.276 -11.139  1.00  0.00           O  
ATOM    391  CB  LEU A  24      13.706 -17.789  -9.551  1.00  0.00           C  
ATOM    392  CG  LEU A  24      12.455 -18.576  -9.963  1.00  0.00           C  
ATOM    393  CD1 LEU A  24      12.109 -19.587  -8.879  1.00  0.00           C  
ATOM    394  CD2 LEU A  24      11.303 -17.610 -10.198  1.00  0.00           C  
ATOM    395  H   LEU A  24      15.889 -16.835  -8.671  1.00  0.00           H  
ATOM    396  HA  LEU A  24      14.900 -19.460  -8.842  1.00  0.00           H  
ATOM    397 1HB  LEU A  24      13.519 -17.362  -8.567  1.00  0.00           H  
ATOM    398 2HB  LEU A  24      13.833 -16.972 -10.261  1.00  0.00           H  
ATOM    399  HG  LEU A  24      12.658 -19.128 -10.881  1.00  0.00           H  
ATOM    400 1HD1 LEU A  24      11.220 -20.145  -9.172  1.00  0.00           H  
ATOM    401 2HD1 LEU A  24      12.943 -20.276  -8.745  1.00  0.00           H  
ATOM    402 3HD1 LEU A  24      11.917 -19.064  -7.942  1.00  0.00           H  
ATOM    403 1HD2 LEU A  24      10.413 -18.169 -10.492  1.00  0.00           H  
ATOM    404 2HD2 LEU A  24      11.098 -17.058  -9.280  1.00  0.00           H  
ATOM    405 3HD2 LEU A  24      11.570 -16.910 -10.990  1.00  0.00           H  
ATOM    406  N   LEU A  25      15.971 -18.315 -11.736  1.00  0.00           N  
ATOM    407  CA  LEU A  25      16.282 -18.723 -13.108  1.00  0.00           C  
ATOM    408  C   LEU A  25      17.585 -19.541 -13.269  1.00  0.00           C  
ATOM    409  O   LEU A  25      17.877 -19.951 -14.388  1.00  0.00           O  
ATOM    410  CB  LEU A  25      16.365 -17.472 -13.992  1.00  0.00           C  
ATOM    411  CG  LEU A  25      15.071 -16.658 -14.116  1.00  0.00           C  
ATOM    412  CD1 LEU A  25      15.344 -15.387 -14.908  1.00  0.00           C  
ATOM    413  CD2 LEU A  25      14.002 -17.504 -14.791  1.00  0.00           C  
ATOM    414  H   LEU A  25      16.229 -17.388 -11.428  1.00  0.00           H  
ATOM    415  HA  LEU A  25      15.479 -19.367 -13.468  1.00  0.00           H  
ATOM    416 1HB  LEU A  25      17.133 -16.813 -13.589  1.00  0.00           H  
ATOM    417 2HB  LEU A  25      16.665 -17.774 -14.995  1.00  0.00           H  
ATOM    418  HG  LEU A  25      14.729 -16.365 -13.123  1.00  0.00           H  
ATOM    419 1HD1 LEU A  25      14.424 -14.808 -14.996  1.00  0.00           H  
ATOM    420 2HD1 LEU A  25      16.098 -14.792 -14.392  1.00  0.00           H  
ATOM    421 3HD1 LEU A  25      15.705 -15.648 -15.902  1.00  0.00           H  
ATOM    422 1HD2 LEU A  25      13.082 -16.926 -14.879  1.00  0.00           H  
ATOM    423 2HD2 LEU A  25      14.343 -17.796 -15.785  1.00  0.00           H  
ATOM    424 3HD2 LEU A  25      13.814 -18.397 -14.195  1.00  0.00           H  
ATOM    425  N   ASN A  26      18.374 -19.772 -12.203  1.00  0.00           N  
ATOM    426  CA  ASN A  26      19.685 -20.501 -12.326  1.00  0.00           C  
ATOM    427  C   ASN A  26      19.621 -21.957 -11.939  1.00  0.00           C  
ATOM    428  O   ASN A  26      18.846 -22.315 -11.061  1.00  0.00           O  
ATOM    429  CB  ASN A  26      20.757 -19.821 -11.494  1.00  0.00           C  
ATOM    430  CG  ASN A  26      21.073 -18.434 -11.981  1.00  0.00           C  
ATOM    431  OD1 ASN A  26      21.120 -18.183 -13.191  1.00  0.00           O  
ATOM    432  ND2 ASN A  26      21.291 -17.528 -11.063  1.00  0.00           N  
ATOM    433  H   ASN A  26      18.075 -19.446 -11.295  1.00  0.00           H  
ATOM    434  HA  ASN A  26      20.021 -20.436 -13.362  1.00  0.00           H  
ATOM    435 1HB  ASN A  26      20.430 -19.763 -10.455  1.00  0.00           H  
ATOM    436 2HB  ASN A  26      21.669 -20.418 -11.518  1.00  0.00           H  
ATOM    437 1HD2 ASN A  26      21.506 -16.587 -11.328  1.00  0.00           H  
ATOM    438 2HD2 ASN A  26      21.244 -17.775 -10.095  1.00  0.00           H  
ATOM    439  N   THR A  27      20.488 -22.777 -12.540  1.00  0.00           N  
ATOM    440  CA  THR A  27      20.659 -24.187 -12.124  1.00  0.00           C  
ATOM    441  C   THR A  27      21.239 -24.292 -10.719  1.00  0.00           C  
ATOM    442  O   THR A  27      20.764 -25.128  -9.963  1.00  0.00           O  
ATOM    443  CB  THR A  27      21.566 -24.954 -13.104  1.00  0.00           C  
ATOM    444  OG1 THR A  27      20.970 -24.956 -14.408  1.00  0.00           O  
ATOM    445  CG2 THR A  27      21.763 -26.388 -12.638  1.00  0.00           C  
ATOM    446  H   THR A  27      21.045 -22.419 -13.302  1.00  0.00           H  
ATOM    447  HA  THR A  27      19.682 -24.672 -12.136  1.00  0.00           H  
ATOM    448  HB  THR A  27      22.536 -24.460 -13.164  1.00  0.00           H  
ATOM    449  HG1 THR A  27      21.314 -25.696 -14.915  1.00  0.00           H  
ATOM    450 1HG2 THR A  27      22.407 -26.914 -13.343  1.00  0.00           H  
ATOM    451 2HG2 THR A  27      22.226 -26.390 -11.652  1.00  0.00           H  
ATOM    452 3HG2 THR A  27      20.797 -26.889 -12.586  1.00  0.00           H  
ATOM    453  N   SER A  28      22.245 -23.461 -10.383  1.00  0.00           N  
ATOM    454  CA  SER A  28      22.885 -23.478  -9.033  1.00  0.00           C  
ATOM    455  C   SER A  28      23.403 -22.092  -8.683  1.00  0.00           C  
ATOM    456  O   SER A  28      23.950 -21.381  -9.524  1.00  0.00           O  
ATOM    457  CB  SER A  28      24.029 -24.472  -8.985  1.00  0.00           C  
ATOM    458  OG  SER A  28      24.652 -24.461  -7.730  1.00  0.00           O  
ATOM    459  H   SER A  28      22.574 -22.804 -11.076  1.00  0.00           H  
ATOM    460  HA  SER A  28      22.135 -23.773  -8.299  1.00  0.00           H  
ATOM    461 1HB  SER A  28      23.650 -25.472  -9.198  1.00  0.00           H  
ATOM    462 2HB  SER A  28      24.756 -24.227  -9.758  1.00  0.00           H  
ATOM    463  HG  SER A  28      24.703 -23.539  -7.469  1.00  0.00           H  
ATOM    464  N   ASN A  29      23.227 -21.701  -7.432  1.00  0.00           N  
ATOM    465  CA  ASN A  29      23.544 -20.346  -6.983  1.00  0.00           C  
ATOM    466  C   ASN A  29      24.652 -20.461  -5.957  1.00  0.00           C  
ATOM    467  O   ASN A  29      24.684 -21.420  -5.180  1.00  0.00           O  
ATOM    468  CB  ASN A  29      22.329 -19.640  -6.409  1.00  0.00           C  
ATOM    469  CG  ASN A  29      21.264 -19.392  -7.442  1.00  0.00           C  
ATOM    470  OD1 ASN A  29      21.439 -18.565  -8.345  1.00  0.00           O  
ATOM    471  ND2 ASN A  29      20.164 -20.091  -7.326  1.00  0.00           N  
ATOM    472  H   ASN A  29      22.861 -22.366  -6.766  1.00  0.00           H  
ATOM    473  HA  ASN A  29      23.838 -19.753  -7.851  1.00  0.00           H  
ATOM    474 1HB  ASN A  29      21.904 -20.241  -5.604  1.00  0.00           H  
ATOM    475 2HB  ASN A  29      22.631 -18.685  -5.980  1.00  0.00           H  
ATOM    476 1HD2 ASN A  29      19.421 -19.967  -7.985  1.00  0.00           H  
ATOM    477 2HD2 ASN A  29      20.066 -20.748  -6.580  1.00  0.00           H  
ATOM    478  N   SER A  30      25.537 -19.478  -5.898  1.00  0.00           N  
ATOM    479  CA  SER A  30      26.516 -19.461  -4.811  1.00  0.00           C  
ATOM    480  C   SER A  30      25.937 -18.954  -3.490  1.00  0.00           C  
ATOM    481  O   SER A  30      24.896 -18.260  -3.475  1.00  0.00           O  
ATOM    482  CB  SER A  30      27.699 -18.599  -5.205  1.00  0.00           C  
ATOM    483  OG  SER A  30      27.323 -17.255  -5.330  1.00  0.00           O  
ATOM    484  H   SER A  30      25.554 -18.739  -6.586  1.00  0.00           H  
ATOM    485  HA  SER A  30      26.900 -20.474  -4.675  1.00  0.00           H  
ATOM    486 1HB  SER A  30      28.483 -18.692  -4.454  1.00  0.00           H  
ATOM    487 2HB  SER A  30      28.109 -18.954  -6.150  1.00  0.00           H  
ATOM    488  HG  SER A  30      27.792 -16.919  -6.097  1.00  0.00           H  
ATOM    489  N   PRO A  31      26.634 -19.252  -2.385  1.00  0.00           N  
ATOM    490  CA  PRO A  31      26.190 -18.773  -1.083  1.00  0.00           C  
ATOM    491  C   PRO A  31      26.000 -17.280  -1.053  1.00  0.00           C  
ATOM    492  O   PRO A  31      25.241 -16.765  -0.214  1.00  0.00           O  
ATOM    493  CB  PRO A  31      27.329 -19.205  -0.153  1.00  0.00           C  
ATOM    494  CG  PRO A  31      27.882 -20.430  -0.797  1.00  0.00           C  
ATOM    495  CD  PRO A  31      27.831 -20.133  -2.272  1.00  0.00           C  
ATOM    496  HA  PRO A  31      25.253 -19.279  -0.811  1.00  0.00           H  
ATOM    497 1HB  PRO A  31      28.070 -18.397  -0.066  1.00  0.00           H  
ATOM    498 2HB  PRO A  31      26.938 -19.393   0.858  1.00  0.00           H  
ATOM    499 1HG  PRO A  31      28.904 -20.619  -0.438  1.00  0.00           H  
ATOM    500 2HG  PRO A  31      27.280 -21.309  -0.521  1.00  0.00           H  
ATOM    501 1HD  PRO A  31      28.752 -19.614  -2.574  1.00  0.00           H  
ATOM    502 2HD  PRO A  31      27.714 -21.073  -2.832  1.00  0.00           H  
ATOM    503  N   TYR A  32      26.730 -16.601  -1.922  1.00  0.00           N  
ATOM    504  CA  TYR A  32      26.705 -15.149  -2.041  1.00  0.00           C  
ATOM    505  C   TYR A  32      25.248 -14.654  -2.292  1.00  0.00           C  
ATOM    506  O   TYR A  32      24.764 -13.844  -1.550  1.00  0.00           O  
ATOM    507  CB  TYR A  32      27.640 -14.693  -3.163  1.00  0.00           C  
ATOM    508  CG  TYR A  32      27.600 -13.203  -3.424  1.00  0.00           C  
ATOM    509  CD1 TYR A  32      28.309 -12.336  -2.606  1.00  0.00           C  
ATOM    510  CD2 TYR A  32      26.853 -12.705  -4.481  1.00  0.00           C  
ATOM    511  CE1 TYR A  32      28.273 -10.976  -2.845  1.00  0.00           C  
ATOM    512  CE2 TYR A  32      26.816 -11.344  -4.720  1.00  0.00           C  
ATOM    513  CZ  TYR A  32      27.522 -10.482  -3.906  1.00  0.00           C  
ATOM    514  OH  TYR A  32      27.486  -9.127  -4.144  1.00  0.00           O  
ATOM    515  H   TYR A  32      27.334 -17.134  -2.532  1.00  0.00           H  
ATOM    516  HA  TYR A  32      27.022 -14.718  -1.091  1.00  0.00           H  
ATOM    517 1HB  TYR A  32      28.667 -14.967  -2.916  1.00  0.00           H  
ATOM    518 2HB  TYR A  32      27.378 -15.207  -4.087  1.00  0.00           H  
ATOM    519  HD1 TYR A  32      28.896 -12.728  -1.775  1.00  0.00           H  
ATOM    520  HD2 TYR A  32      26.295 -13.386  -5.123  1.00  0.00           H  
ATOM    521  HE1 TYR A  32      28.830 -10.295  -2.202  1.00  0.00           H  
ATOM    522  HE2 TYR A  32      26.229 -10.952  -5.550  1.00  0.00           H  
ATOM    523  HH  TYR A  32      26.829  -8.939  -4.819  1.00  0.00           H  
ATOM    524  N   LEU A  33      24.570 -15.165  -3.315  1.00  0.00           N  
ATOM    525  CA  LEU A  33      23.230 -14.688  -3.656  1.00  0.00           C  
ATOM    526  C   LEU A  33      22.256 -15.131  -2.557  1.00  0.00           C  
ATOM    527  O   LEU A  33      21.379 -14.369  -2.136  1.00  0.00           O  
ATOM    528  CB  LEU A  33      22.786 -15.235  -5.018  1.00  0.00           C  
ATOM    529  CG  LEU A  33      23.530 -14.674  -6.236  1.00  0.00           C  
ATOM    530  CD1 LEU A  33      23.072 -15.402  -7.492  1.00  0.00           C  
ATOM    531  CD2 LEU A  33      23.269 -13.179  -6.345  1.00  0.00           C  
ATOM    532  H   LEU A  33      24.988 -15.898  -3.870  1.00  0.00           H  
ATOM    533  HA  LEU A  33      23.248 -13.599  -3.685  1.00  0.00           H  
ATOM    534 1HB  LEU A  33      22.920 -16.316  -5.017  1.00  0.00           H  
ATOM    535 2HB  LEU A  33      21.726 -15.021  -5.149  1.00  0.00           H  
ATOM    536  HG  LEU A  33      24.600 -14.848  -6.120  1.00  0.00           H  
ATOM    537 1HD1 LEU A  33      23.601 -15.003  -8.357  1.00  0.00           H  
ATOM    538 2HD1 LEU A  33      23.289 -16.466  -7.394  1.00  0.00           H  
ATOM    539 3HD1 LEU A  33      22.001 -15.260  -7.625  1.00  0.00           H  
ATOM    540 1HD2 LEU A  33      23.799 -12.779  -7.210  1.00  0.00           H  
ATOM    541 2HD2 LEU A  33      22.200 -13.004  -6.462  1.00  0.00           H  
ATOM    542 3HD2 LEU A  33      23.622 -12.681  -5.442  1.00  0.00           H  
ATOM    543  N   ARG A  34      22.468 -16.341  -2.088  1.00  0.00           N  
ATOM    544  CA  ARG A  34      21.609 -16.977  -1.118  1.00  0.00           C  
ATOM    545  C   ARG A  34      21.625 -16.280   0.247  1.00  0.00           C  
ATOM    546  O   ARG A  34      20.553 -16.083   0.834  1.00  0.00           O  
ATOM    547  CB  ARG A  34      21.958 -18.437  -0.964  1.00  0.00           C  
ATOM    548  CG  ARG A  34      21.601 -19.238  -2.208  1.00  0.00           C  
ATOM    549  CD  ARG A  34      21.898 -20.725  -2.001  1.00  0.00           C  
ATOM    550  NE  ARG A  34      20.995 -21.297  -0.995  1.00  0.00           N  
ATOM    551  CZ  ARG A  34      21.060 -22.522  -0.504  1.00  0.00           C  
ATOM    552  NH1 ARG A  34      22.022 -23.350  -0.857  1.00  0.00           N  
ATOM    553  NH2 ARG A  34      20.160 -22.915   0.378  1.00  0.00           N  
ATOM    554  H   ARG A  34      23.276 -16.840  -2.432  1.00  0.00           H  
ATOM    555  HA  ARG A  34      20.579 -16.904  -1.468  1.00  0.00           H  
ATOM    556 1HB  ARG A  34      23.025 -18.537  -0.768  1.00  0.00           H  
ATOM    557 2HB  ARG A  34      21.427 -18.849  -0.107  1.00  0.00           H  
ATOM    558 1HG  ARG A  34      20.539 -19.120  -2.424  1.00  0.00           H  
ATOM    559 2HG  ARG A  34      22.186 -18.878  -3.054  1.00  0.00           H  
ATOM    560 1HD  ARG A  34      21.761 -21.257  -2.942  1.00  0.00           H  
ATOM    561 2HD  ARG A  34      22.926 -20.846  -1.662  1.00  0.00           H  
ATOM    562  HE  ARG A  34      20.254 -20.707  -0.640  1.00  0.00           H  
ATOM    563 1HH1 ARG A  34      22.729 -23.052  -1.515  1.00  0.00           H  
ATOM    564 2HH1 ARG A  34      22.053 -24.281  -0.471  1.00  0.00           H  
ATOM    565 1HH2 ARG A  34      19.430 -22.282   0.672  1.00  0.00           H  
ATOM    566 2HH2 ARG A  34      20.200 -23.849   0.758  1.00  0.00           H  
ATOM    567  N   LEU A  35      22.823 -15.894   0.702  1.00  0.00           N  
ATOM    568  CA  LEU A  35      22.977 -15.189   1.935  1.00  0.00           C  
ATOM    569  C   LEU A  35      22.330 -13.796   1.804  1.00  0.00           C  
ATOM    570  O   LEU A  35      21.620 -13.382   2.717  1.00  0.00           O  
ATOM    571  CB  LEU A  35      24.464 -15.071   2.293  1.00  0.00           C  
ATOM    572  CG  LEU A  35      24.778 -14.313   3.589  1.00  0.00           C  
ATOM    573  CD1 LEU A  35      24.107 -15.013   4.763  1.00  0.00           C  
ATOM    574  CD2 LEU A  35      26.285 -14.242   3.784  1.00  0.00           C  
ATOM    575  H   LEU A  35      23.643 -16.110   0.153  1.00  0.00           H  
ATOM    576  HA  LEU A  35      22.442 -15.734   2.714  1.00  0.00           H  
ATOM    577 1HB  LEU A  35      24.880 -16.073   2.386  1.00  0.00           H  
ATOM    578 2HB  LEU A  35      24.978 -14.561   1.478  1.00  0.00           H  
ATOM    579  HG  LEU A  35      24.373 -13.303   3.528  1.00  0.00           H  
ATOM    580 1HD1 LEU A  35      24.330 -14.475   5.684  1.00  0.00           H  
ATOM    581 2HD1 LEU A  35      23.028 -15.032   4.607  1.00  0.00           H  
ATOM    582 3HD1 LEU A  35      24.481 -16.033   4.840  1.00  0.00           H  
ATOM    583 1HD2 LEU A  35      26.509 -13.703   4.705  1.00  0.00           H  
ATOM    584 2HD2 LEU A  35      26.692 -15.252   3.847  1.00  0.00           H  
ATOM    585 3HD2 LEU A  35      26.737 -13.722   2.940  1.00  0.00           H  
ATOM    586  N   ILE A  36      22.596 -13.076   0.714  1.00  0.00           N  
ATOM    587  CA  ILE A  36      21.970 -11.751   0.535  1.00  0.00           C  
ATOM    588  C   ILE A  36      20.403 -11.793   0.532  1.00  0.00           C  
ATOM    589  O   ILE A  36      19.736 -11.001   1.217  1.00  0.00           O  
ATOM    590  CB  ILE A  36      22.464 -11.112  -0.776  1.00  0.00           C  
ATOM    591  CG1 ILE A  36      23.947 -10.747  -0.666  1.00  0.00           C  
ATOM    592  CG2 ILE A  36      21.634  -9.883  -1.114  1.00  0.00           C  
ATOM    593  CD1 ILE A  36      24.591 -10.404  -1.990  1.00  0.00           C  
ATOM    594  H   ILE A  36      23.224 -13.423   0.003  1.00  0.00           H  
ATOM    595  HA  ILE A  36      22.252 -11.118   1.376  1.00  0.00           H  
ATOM    596  HB  ILE A  36      22.376 -11.833  -1.588  1.00  0.00           H  
ATOM    597 1HG1 ILE A  36      24.063  -9.895   0.001  1.00  0.00           H  
ATOM    598 2HG1 ILE A  36      24.495 -11.582  -0.228  1.00  0.00           H  
ATOM    599 1HG2 ILE A  36      21.997  -9.443  -2.043  1.00  0.00           H  
ATOM    600 2HG2 ILE A  36      20.590 -10.171  -1.233  1.00  0.00           H  
ATOM    601 3HG2 ILE A  36      21.720  -9.153  -0.309  1.00  0.00           H  
ATOM    602 1HD1 ILE A  36      25.641 -10.158  -1.831  1.00  0.00           H  
ATOM    603 2HD1 ILE A  36      24.517 -11.259  -2.664  1.00  0.00           H  
ATOM    604 3HD1 ILE A  36      24.081  -9.549  -2.431  1.00  0.00           H  
ATOM    605  N   HIS A  37      19.859 -12.726  -0.206  1.00  0.00           N  
ATOM    606  CA  HIS A  37      18.441 -12.953  -0.302  1.00  0.00           C  
ATOM    607  C   HIS A  37      17.894 -13.281   1.108  1.00  0.00           C  
ATOM    608  O   HIS A  37      16.933 -12.676   1.517  1.00  0.00           O  
ATOM    609  CB  HIS A  37      18.137 -14.089  -1.284  1.00  0.00           C  
ATOM    610  CG  HIS A  37      16.673 -14.333  -1.488  1.00  0.00           C  
ATOM    611  ND1 HIS A  37      15.863 -13.457  -2.179  1.00  0.00           N  
ATOM    612  CD2 HIS A  37      15.875 -15.351  -1.091  1.00  0.00           C  
ATOM    613  CE1 HIS A  37      14.628 -13.928  -2.199  1.00  0.00           C  
ATOM    614  NE2 HIS A  37      14.609 -15.075  -1.546  1.00  0.00           N  
ATOM    615  H   HIS A  37      20.488 -13.313  -0.735  1.00  0.00           H  
ATOM    616  HA  HIS A  37      17.954 -12.059  -0.692  1.00  0.00           H  
ATOM    617 1HB  HIS A  37      18.583 -13.863  -2.253  1.00  0.00           H  
ATOM    618 2HB  HIS A  37      18.589 -15.013  -0.923  1.00  0.00           H  
ATOM    619  HD1 HIS A  37      16.161 -12.636  -2.667  1.00  0.00           H  
ATOM    620  HD2 HIS A  37      16.064 -16.263  -0.524  1.00  0.00           H  
ATOM    621  HE1 HIS A  37      13.833 -13.378  -2.702  1.00  0.00           H  
ATOM    622  N   PHE A  38      18.543 -14.215   1.811  1.00  0.00           N  
ATOM    623  CA  PHE A  38      18.185 -14.641   3.166  1.00  0.00           C  
ATOM    624  C   PHE A  38      18.161 -13.486   4.134  1.00  0.00           C  
ATOM    625  O   PHE A  38      17.217 -13.332   4.879  1.00  0.00           O  
ATOM    626  CB  PHE A  38      19.166 -15.699   3.674  1.00  0.00           C  
ATOM    627  CG  PHE A  38      18.955 -16.082   5.111  1.00  0.00           C  
ATOM    628  CD1 PHE A  38      17.924 -16.937   5.472  1.00  0.00           C  
ATOM    629  CD2 PHE A  38      19.785 -15.587   6.106  1.00  0.00           C  
ATOM    630  CE1 PHE A  38      17.729 -17.290   6.794  1.00  0.00           C  
ATOM    631  CE2 PHE A  38      19.593 -15.938   7.428  1.00  0.00           C  
ATOM    632  CZ  PHE A  38      18.563 -16.791   7.772  1.00  0.00           C  
ATOM    633  H   PHE A  38      19.334 -14.643   1.354  1.00  0.00           H  
ATOM    634  HA  PHE A  38      17.203 -15.115   3.132  1.00  0.00           H  
ATOM    635 1HB  PHE A  38      19.077 -16.599   3.066  1.00  0.00           H  
ATOM    636 2HB  PHE A  38      20.185 -15.331   3.567  1.00  0.00           H  
ATOM    637  HD1 PHE A  38      17.265 -17.333   4.699  1.00  0.00           H  
ATOM    638  HD2 PHE A  38      20.598 -14.913   5.833  1.00  0.00           H  
ATOM    639  HE1 PHE A  38      16.915 -17.962   7.064  1.00  0.00           H  
ATOM    640  HE2 PHE A  38      20.253 -15.543   8.199  1.00  0.00           H  
ATOM    641  HZ  PHE A  38      18.409 -17.067   8.814  1.00  0.00           H  
ATOM    642  N   LEU A  39      19.253 -12.746   4.189  1.00  0.00           N  
ATOM    643  CA  LEU A  39      19.414 -11.605   5.117  1.00  0.00           C  
ATOM    644  C   LEU A  39      18.363 -10.485   4.829  1.00  0.00           C  
ATOM    645  O   LEU A  39      17.779  -9.878   5.770  1.00  0.00           O  
ATOM    646  CB  LEU A  39      20.832 -11.033   5.001  1.00  0.00           C  
ATOM    647  CG  LEU A  39      21.956 -11.927   5.540  1.00  0.00           C  
ATOM    648  CD1 LEU A  39      23.305 -11.291   5.230  1.00  0.00           C  
ATOM    649  CD2 LEU A  39      21.776 -12.123   7.038  1.00  0.00           C  
ATOM    650  H   LEU A  39      20.010 -12.982   3.563  1.00  0.00           H  
ATOM    651  HA  LEU A  39      19.288 -11.976   6.134  1.00  0.00           H  
ATOM    652 1HB  LEU A  39      21.042 -10.834   3.951  1.00  0.00           H  
ATOM    653 2HB  LEU A  39      20.872 -10.088   5.544  1.00  0.00           H  
ATOM    654  HG  LEU A  39      21.922 -12.896   5.040  1.00  0.00           H  
ATOM    655 1HD1 LEU A  39      24.103 -11.927   5.612  1.00  0.00           H  
ATOM    656 2HD1 LEU A  39      23.415 -11.181   4.151  1.00  0.00           H  
ATOM    657 3HD1 LEU A  39      23.362 -10.312   5.703  1.00  0.00           H  
ATOM    658 1HD2 LEU A  39      22.574 -12.759   7.420  1.00  0.00           H  
ATOM    659 2HD2 LEU A  39      21.812 -11.155   7.538  1.00  0.00           H  
ATOM    660 3HD2 LEU A  39      20.812 -12.595   7.229  1.00  0.00           H  
ATOM    661  N   LEU A  40      18.150 -10.213   3.544  1.00  0.00           N  
ATOM    662  CA  LEU A  40      17.087  -9.253   3.124  1.00  0.00           C  
ATOM    663  C   LEU A  40      15.683  -9.735   3.577  1.00  0.00           C  
ATOM    664  O   LEU A  40      14.840  -8.931   4.010  1.00  0.00           O  
ATOM    665  CB  LEU A  40      17.104  -9.072   1.601  1.00  0.00           C  
ATOM    666  CG  LEU A  40      18.293  -8.284   1.037  1.00  0.00           C  
ATOM    667  CD1 LEU A  40      18.338  -8.446  -0.476  1.00  0.00           C  
ATOM    668  CD2 LEU A  40      18.162  -6.819   1.427  1.00  0.00           C  
ATOM    669  H   LEU A  40      18.715 -10.661   2.836  1.00  0.00           H  
ATOM    670  HA  LEU A  40      17.265  -8.302   3.625  1.00  0.00           H  
ATOM    671 1HB  LEU A  40      17.108 -10.056   1.135  1.00  0.00           H  
ATOM    672 2HB  LEU A  40      16.192  -8.555   1.303  1.00  0.00           H  
ATOM    673  HG  LEU A  40      19.221  -8.686   1.444  1.00  0.00           H  
ATOM    674 1HD1 LEU A  40      19.183  -7.886  -0.877  1.00  0.00           H  
ATOM    675 2HD1 LEU A  40      18.452  -9.501  -0.726  1.00  0.00           H  
ATOM    676 3HD1 LEU A  40      17.414  -8.067  -0.910  1.00  0.00           H  
ATOM    677 1HD2 LEU A  40      19.007  -6.259   1.026  1.00  0.00           H  
ATOM    678 2HD2 LEU A  40      17.234  -6.416   1.020  1.00  0.00           H  
ATOM    679 3HD2 LEU A  40      18.150  -6.731   2.513  1.00  0.00           H  
ATOM    680  N   ALA A  41      15.416 -11.023   3.439  1.00  0.00           N  
ATOM    681  CA  ALA A  41      14.134 -11.585   3.898  1.00  0.00           C  
ATOM    682  C   ALA A  41      13.843 -11.254   5.390  1.00  0.00           C  
ATOM    683  O   ALA A  41      12.694 -10.879   5.767  1.00  0.00           O  
ATOM    684  CB  ALA A  41      14.111 -13.110   3.695  1.00  0.00           C  
ATOM    685  H   ALA A  41      16.097 -11.634   3.012  1.00  0.00           H  
ATOM    686  HA  ALA A  41      13.336 -11.139   3.304  1.00  0.00           H  
ATOM    687 1HB  ALA A  41      13.157 -13.508   4.039  1.00  0.00           H  
ATOM    688 2HB  ALA A  41      14.239 -13.336   2.636  1.00  0.00           H  
ATOM    689 3HB  ALA A  41      14.920 -13.564   4.263  1.00  0.00           H  
ATOM    690  N   LEU A  42      14.876 -11.393   6.229  1.00  0.00           N  
ATOM    691  CA  LEU A  42      14.775 -11.109   7.666  1.00  0.00           C  
ATOM    692  C   LEU A  42      14.491  -9.616   7.924  1.00  0.00           C  
ATOM    693  O   LEU A  42      13.603  -9.239   8.724  1.00  0.00           O  
ATOM    694  CB  LEU A  42      16.070 -11.523   8.376  1.00  0.00           C  
ATOM    695  CG  LEU A  42      16.353 -13.030   8.418  1.00  0.00           C  
ATOM    696  CD1 LEU A  42      17.744 -13.270   8.989  1.00  0.00           C  
ATOM    697  CD2 LEU A  42      15.290 -13.723   9.258  1.00  0.00           C  
ATOM    698  H   LEU A  42      15.758 -11.706   5.851  1.00  0.00           H  
ATOM    699  HA  LEU A  42      13.933 -11.671   8.071  1.00  0.00           H  
ATOM    700 1HB  LEU A  42      16.909 -11.042   7.876  1.00  0.00           H  
ATOM    701 2HB  LEU A  42      16.032 -11.164   9.404  1.00  0.00           H  
ATOM    702  HG  LEU A  42      16.335 -13.432   7.405  1.00  0.00           H  
ATOM    703 1HD1 LEU A  42      17.946 -14.340   9.019  1.00  0.00           H  
ATOM    704 2HD1 LEU A  42      18.486 -12.779   8.359  1.00  0.00           H  
ATOM    705 3HD1 LEU A  42      17.798 -12.862   9.998  1.00  0.00           H  
ATOM    706 1HD2 LEU A  42      15.491 -14.794   9.288  1.00  0.00           H  
ATOM    707 2HD2 LEU A  42      15.309 -13.322  10.272  1.00  0.00           H  
ATOM    708 3HD2 LEU A  42      14.309 -13.550   8.817  1.00  0.00           H  
ATOM    709  N   LEU A  43      15.196  -8.768   7.201  1.00  0.00           N  
ATOM    710  CA  LEU A  43      15.068  -7.334   7.366  1.00  0.00           C  
ATOM    711  C   LEU A  43      13.672  -6.806   6.948  1.00  0.00           C  
ATOM    712  O   LEU A  43      13.143  -5.944   7.624  1.00  0.00           O  
ATOM    713  CB  LEU A  43      16.159  -6.632   6.546  1.00  0.00           C  
ATOM    714  CG  LEU A  43      17.598  -6.847   7.032  1.00  0.00           C  
ATOM    715  CD1 LEU A  43      18.569  -6.256   6.019  1.00  0.00           C  
ATOM    716  CD2 LEU A  43      17.773  -6.202   8.399  1.00  0.00           C  
ATOM    717  H   LEU A  43      15.843  -9.128   6.514  1.00  0.00           H  
ATOM    718  HA  LEU A  43      15.130  -7.102   8.429  1.00  0.00           H  
ATOM    719 1HB  LEU A  43      16.101  -6.985   5.518  1.00  0.00           H  
ATOM    720 2HB  LEU A  43      15.962  -5.560   6.553  1.00  0.00           H  
ATOM    721  HG  LEU A  43      17.802  -7.915   7.106  1.00  0.00           H  
ATOM    722 1HD1 LEU A  43      19.592  -6.408   6.365  1.00  0.00           H  
ATOM    723 2HD1 LEU A  43      18.435  -6.749   5.056  1.00  0.00           H  
ATOM    724 3HD1 LEU A  43      18.378  -5.189   5.912  1.00  0.00           H  
ATOM    725 1HD2 LEU A  43      18.796  -6.355   8.745  1.00  0.00           H  
ATOM    726 2HD2 LEU A  43      17.571  -5.133   8.326  1.00  0.00           H  
ATOM    727 3HD2 LEU A  43      17.080  -6.655   9.107  1.00  0.00           H  
ATOM    728  N   VAL A  44      13.079  -7.367   5.895  1.00  0.00           N  
ATOM    729  CA  VAL A  44      11.729  -6.998   5.441  1.00  0.00           C  
ATOM    730  C   VAL A  44      10.700  -7.388   6.514  1.00  0.00           C  
ATOM    731  O   VAL A  44       9.810  -6.621   6.858  1.00  0.00           O  
ATOM    732  CB  VAL A  44      11.388  -7.701   4.113  1.00  0.00           C  
ATOM    733  CG1 VAL A  44       9.922  -7.497   3.764  1.00  0.00           C  
ATOM    734  CG2 VAL A  44      12.286  -7.174   3.004  1.00  0.00           C  
ATOM    735  H   VAL A  44      13.591  -8.077   5.390  1.00  0.00           H  
ATOM    736  HA  VAL A  44      11.709  -5.924   5.248  1.00  0.00           H  
ATOM    737  HB  VAL A  44      11.545  -8.773   4.230  1.00  0.00           H  
ATOM    738 1HG1 VAL A  44       9.699  -8.001   2.823  1.00  0.00           H  
ATOM    739 2HG1 VAL A  44       9.298  -7.913   4.554  1.00  0.00           H  
ATOM    740 3HG1 VAL A  44       9.717  -6.432   3.661  1.00  0.00           H  
ATOM    741 1HG2 VAL A  44      12.040  -7.676   2.068  1.00  0.00           H  
ATOM    742 2HG2 VAL A  44      12.133  -6.101   2.891  1.00  0.00           H  
ATOM    743 3HG2 VAL A  44      13.328  -7.368   3.256  1.00  0.00           H  
ATOM    744  N   LEU A  45      10.807  -8.608   6.997  1.00  0.00           N  
ATOM    745  CA  LEU A  45       9.873  -9.098   7.989  1.00  0.00           C  
ATOM    746  C   LEU A  45       9.854  -8.253   9.298  1.00  0.00           C  
ATOM    747  O   LEU A  45       8.779  -7.936   9.835  1.00  0.00           O  
ATOM    748  CB  LEU A  45      10.218 -10.556   8.316  1.00  0.00           C  
ATOM    749  CG  LEU A  45       9.981 -11.566   7.185  1.00  0.00           C  
ATOM    750  CD1 LEU A  45      10.587 -12.909   7.568  1.00  0.00           C  
ATOM    751  CD2 LEU A  45       8.488 -11.694   6.924  1.00  0.00           C  
ATOM    752  H   LEU A  45      11.548  -9.214   6.678  1.00  0.00           H  
ATOM    753  HA  LEU A  45       8.867  -9.046   7.571  1.00  0.00           H  
ATOM    754 1HB  LEU A  45      11.270 -10.611   8.593  1.00  0.00           H  
ATOM    755 2HB  LEU A  45       9.621 -10.871   9.172  1.00  0.00           H  
ATOM    756  HG  LEU A  45      10.480 -11.221   6.279  1.00  0.00           H  
ATOM    757 1HD1 LEU A  45      10.419 -13.626   6.764  1.00  0.00           H  
ATOM    758 2HD1 LEU A  45      11.659 -12.792   7.730  1.00  0.00           H  
ATOM    759 3HD1 LEU A  45      10.119 -13.272   8.482  1.00  0.00           H  
ATOM    760 1HD2 LEU A  45       8.319 -12.411   6.120  1.00  0.00           H  
ATOM    761 2HD2 LEU A  45       7.988 -12.040   7.829  1.00  0.00           H  
ATOM    762 3HD2 LEU A  45       8.084 -10.723   6.635  1.00  0.00           H  
ATOM    763  N   ILE A  46      11.040  -7.865   9.789  1.00  0.00           N  
ATOM    764  CA  ILE A  46      11.179  -6.979  10.965  1.00  0.00           C  
ATOM    765  C   ILE A  46      10.537  -5.550  10.729  1.00  0.00           C  
ATOM    766  O   ILE A  46       9.729  -5.051  11.536  1.00  0.00           O  
ATOM    767  CB  ILE A  46      12.666  -6.826  11.333  1.00  0.00           C  
ATOM    768  CG1 ILE A  46      13.231  -8.157  11.837  1.00  0.00           C  
ATOM    769  CG2 ILE A  46      12.846  -5.737  12.380  1.00  0.00           C  
ATOM    770  CD1 ILE A  46      14.741  -8.189  11.914  1.00  0.00           C  
ATOM    771  H   ILE A  46      11.872  -8.201   9.326  1.00  0.00           H  
ATOM    772  HA  ILE A  46      10.659  -7.443  11.803  1.00  0.00           H  
ATOM    773  HB  ILE A  46      13.236  -6.558  10.444  1.00  0.00           H  
ATOM    774 1HG1 ILE A  46      12.834  -8.368  12.829  1.00  0.00           H  
ATOM    775 2HG1 ILE A  46      12.908  -8.962  11.177  1.00  0.00           H  
ATOM    776 1HG2 ILE A  46      13.903  -5.643  12.630  1.00  0.00           H  
ATOM    777 2HG2 ILE A  46      12.480  -4.790  11.987  1.00  0.00           H  
ATOM    778 3HG2 ILE A  46      12.284  -5.999  13.277  1.00  0.00           H  
ATOM    779 1HD1 ILE A  46      15.066  -9.164  12.279  1.00  0.00           H  
ATOM    780 2HD1 ILE A  46      15.160  -8.014  10.923  1.00  0.00           H  
ATOM    781 3HD1 ILE A  46      15.086  -7.414  12.597  1.00  0.00           H  
ATOM    782  N   THR A  47      10.885  -4.905   9.621  1.00  0.00           N  
ATOM    783  CA  THR A  47      10.272  -3.574   9.320  1.00  0.00           C  
ATOM    784  C   THR A  47       8.717  -3.588   9.175  1.00  0.00           C  
ATOM    785  O   THR A  47       8.032  -2.700   9.654  1.00  0.00           O  
ATOM    786  CB  THR A  47      10.882  -2.987   8.034  1.00  0.00           C  
ATOM    787  OG1 THR A  47      12.304  -2.882   8.182  1.00  0.00           O  
ATOM    788  CG2 THR A  47      10.303  -1.611   7.748  1.00  0.00           C  
ATOM    789  H   THR A  47      11.556  -5.295   8.974  1.00  0.00           H  
ATOM    790  HA  THR A  47      10.403  -2.929  10.191  1.00  0.00           H  
ATOM    791  HB  THR A  47      10.666  -3.648   7.195  1.00  0.00           H  
ATOM    792  HG1 THR A  47      12.706  -3.741   8.028  1.00  0.00           H  
ATOM    793 1HG2 THR A  47      10.745  -1.212   6.835  1.00  0.00           H  
ATOM    794 2HG2 THR A  47       9.223  -1.689   7.623  1.00  0.00           H  
ATOM    795 3HG2 THR A  47      10.524  -0.943   8.579  1.00  0.00           H  
ATOM    796  N   GLY A  48       8.152  -4.619   8.556  1.00  0.00           N  
ATOM    797  CA  GLY A  48       6.709  -4.675   8.425  1.00  0.00           C  
ATOM    798  C   GLY A  48       5.976  -4.632   9.762  1.00  0.00           C  
ATOM    799  O   GLY A  48       4.945  -3.950   9.904  1.00  0.00           O  
ATOM    800  H   GLY A  48       8.711  -5.367   8.173  1.00  0.00           H  
ATOM    801 1HA  GLY A  48       6.366  -3.840   7.814  1.00  0.00           H  
ATOM    802 2HA  GLY A  48       6.427  -5.590   7.904  1.00  0.00           H  
ATOM    803  N   TRP A  49       6.562  -5.396  10.798  1.00  0.00           N  
ATOM    804  CA  TRP A  49       5.950  -5.492  12.108  1.00  0.00           C  
ATOM    805  C   TRP A  49       6.057  -4.135  12.830  1.00  0.00           C  
ATOM    806  O   TRP A  49       5.227  -3.769  13.716  1.00  0.00           O  
ATOM    807  CB  TRP A  49       6.623  -6.590  12.933  1.00  0.00           C  
ATOM    808  CG  TRP A  49       6.299  -7.976  12.463  1.00  0.00           C  
ATOM    809  CD1 TRP A  49       7.186  -8.929  12.060  1.00  0.00           C  
ATOM    810  CD2 TRP A  49       4.986  -8.575  12.345  1.00  0.00           C  
ATOM    811  NE1 TRP A  49       6.519 -10.073  11.699  1.00  0.00           N  
ATOM    812  CE2 TRP A  49       5.172  -9.876  11.869  1.00  0.00           C  
ATOM    813  CE3 TRP A  49       3.687  -8.119  12.602  1.00  0.00           C  
ATOM    814  CZ2 TRP A  49       4.108 -10.733  11.640  1.00  0.00           C  
ATOM    815  CZ3 TRP A  49       2.619  -8.979  12.374  1.00  0.00           C  
ATOM    816  CH2 TRP A  49       2.825 -10.252  11.906  1.00  0.00           C  
ATOM    817  H   TRP A  49       7.428  -5.887  10.622  1.00  0.00           H  
ATOM    818  HA  TRP A  49       4.897  -5.740  11.979  1.00  0.00           H  
ATOM    819 1HB  TRP A  49       7.705  -6.461  12.897  1.00  0.00           H  
ATOM    820 2HB  TRP A  49       6.317  -6.502  13.975  1.00  0.00           H  
ATOM    821  HD1 TRP A  49       8.266  -8.800  12.028  1.00  0.00           H  
ATOM    822  HE1 TRP A  49       6.949 -10.923  11.363  1.00  0.00           H  
ATOM    823  HE3 TRP A  49       3.518  -7.110  12.977  1.00  0.00           H  
ATOM    824  HZ2 TRP A  49       4.250 -11.748  11.268  1.00  0.00           H  
ATOM    825  HZ3 TRP A  49       1.611  -8.616  12.576  1.00  0.00           H  
ATOM    826  HH2 TRP A  49       1.965 -10.901  11.738  1.00  0.00           H  
ATOM    827  N   LEU A  50       7.064  -3.549  12.599  1.00  0.00           N  
ATOM    828  CA  LEU A  50       7.301  -2.235  13.148  1.00  0.00           C  
ATOM    829  C   LEU A  50       6.312  -1.172  12.644  1.00  0.00           C  
ATOM    830  O   LEU A  50       6.000  -0.274  13.386  1.00  0.00           O  
ATOM    831  CB  LEU A  50       8.734  -1.802  12.815  1.00  0.00           C  
ATOM    832  CG  LEU A  50       9.845  -2.541  13.573  1.00  0.00           C  
ATOM    833  CD1 LEU A  50      11.203  -2.067  13.073  1.00  0.00           C  
ATOM    834  CD2 LEU A  50       9.694  -2.290  15.066  1.00  0.00           C  
ATOM    835  H   LEU A  50       7.769  -3.971  12.012  1.00  0.00           H  
ATOM    836  HA  LEU A  50       7.171  -2.283  14.230  1.00  0.00           H  
ATOM    837 1HB  LEU A  50       8.904  -1.953  11.750  1.00  0.00           H  
ATOM    838 2HB  LEU A  50       8.835  -0.739  13.031  1.00  0.00           H  
ATOM    839  HG  LEU A  50       9.771  -3.610  13.375  1.00  0.00           H  
ATOM    840 1HD1 LEU A  50      11.992  -2.591  13.611  1.00  0.00           H  
ATOM    841 2HD1 LEU A  50      11.291  -2.276  12.007  1.00  0.00           H  
ATOM    842 3HD1 LEU A  50      11.299  -0.995  13.242  1.00  0.00           H  
ATOM    843 1HD2 LEU A  50      10.483  -2.815  15.605  1.00  0.00           H  
ATOM    844 2HD2 LEU A  50       9.768  -1.221  15.265  1.00  0.00           H  
ATOM    845 3HD2 LEU A  50       8.722  -2.654  15.399  1.00  0.00           H  
ATOM    846  N   MET A  51       5.822  -1.290  11.404  1.00  0.00           N  
ATOM    847  CA  MET A  51       4.741  -0.433  10.880  1.00  0.00           C  
ATOM    848  C   MET A  51       3.399  -0.736  11.553  1.00  0.00           C  
ATOM    849  O   MET A  51       2.619   0.172  11.875  1.00  0.00           O  
ATOM    850  CB  MET A  51       4.619  -0.602   9.367  1.00  0.00           C  
ATOM    851  CG  MET A  51       5.763   0.008   8.570  1.00  0.00           C  
ATOM    852  SD  MET A  51       5.420   0.076   6.800  1.00  0.00           S  
ATOM    853  CE  MET A  51       5.576  -1.653   6.360  1.00  0.00           C  
ATOM    854  H   MET A  51       6.220  -2.002  10.807  1.00  0.00           H  
ATOM    855  HA  MET A  51       5.001   0.609  11.068  1.00  0.00           H  
ATOM    856 1HB  MET A  51       4.571  -1.663   9.122  1.00  0.00           H  
ATOM    857 2HB  MET A  51       3.690  -0.145   9.022  1.00  0.00           H  
ATOM    858 1HG  MET A  51       5.952   1.021   8.923  1.00  0.00           H  
ATOM    859 2HG  MET A  51       6.668  -0.580   8.723  1.00  0.00           H  
ATOM    860 1HE  MET A  51       5.391  -1.774   5.292  1.00  0.00           H  
ATOM    861 2HE  MET A  51       6.582  -2.000   6.597  1.00  0.00           H  
ATOM    862 3HE  MET A  51       4.848  -2.239   6.922  1.00  0.00           H  
ATOM    863  N   LEU A  52       3.117  -2.015  11.772  1.00  0.00           N  
ATOM    864  CA  LEU A  52       1.817  -2.410  12.352  1.00  0.00           C  
ATOM    865  C   LEU A  52       1.649  -2.166  13.875  1.00  0.00           C  
ATOM    866  O   LEU A  52       0.563  -1.794  14.290  1.00  0.00           O  
ATOM    867  CB  LEU A  52       1.582  -3.899  12.065  1.00  0.00           C  
ATOM    868  CG  LEU A  52       1.342  -4.263  10.595  1.00  0.00           C  
ATOM    869  CD1 LEU A  52       1.229  -5.775  10.458  1.00  0.00           C  
ATOM    870  CD2 LEU A  52       0.079  -3.573  10.100  1.00  0.00           C  
ATOM    871  H   LEU A  52       3.792  -2.732  11.541  1.00  0.00           H  
ATOM    872  HA  LEU A  52       1.043  -1.761  11.943  1.00  0.00           H  
ATOM    873 1HB  LEU A  52       2.450  -4.459  12.408  1.00  0.00           H  
ATOM    874 2HB  LEU A  52       0.713  -4.229  12.635  1.00  0.00           H  
ATOM    875  HG  LEU A  52       2.192  -3.936   9.996  1.00  0.00           H  
ATOM    876 1HD1 LEU A  52       1.059  -6.034   9.413  1.00  0.00           H  
ATOM    877 2HD1 LEU A  52       2.153  -6.242  10.800  1.00  0.00           H  
ATOM    878 3HD1 LEU A  52       0.396  -6.134  11.061  1.00  0.00           H  
ATOM    879 1HD2 LEU A  52      -0.091  -3.832   9.055  1.00  0.00           H  
ATOM    880 2HD2 LEU A  52      -0.772  -3.900  10.698  1.00  0.00           H  
ATOM    881 3HD2 LEU A  52       0.194  -2.493  10.193  1.00  0.00           H  
ATOM    882  N   LYS A  53       2.692  -2.300  14.699  1.00  0.00           N  
ATOM    883  CA  LYS A  53       2.529  -2.183  16.177  1.00  0.00           C  
ATOM    884  C   LYS A  53       2.560  -0.715  16.590  1.00  0.00           C  
ATOM    885  O   LYS A  53       3.499  -0.284  17.257  1.00  0.00           O  
ATOM    886  CB  LYS A  53       3.619  -2.957  16.920  1.00  0.00           C  
ATOM    887  CG  LYS A  53       3.588  -4.463  16.693  1.00  0.00           C  
ATOM    888  CD  LYS A  53       4.731  -5.155  17.419  1.00  0.00           C  
ATOM    889  CE  LYS A  53       4.706  -6.659  17.188  1.00  0.00           C  
ATOM    890  NZ  LYS A  53       5.813  -7.351  17.901  1.00  0.00           N  
ATOM    891  H   LYS A  53       3.610  -2.483  14.318  1.00  0.00           H  
ATOM    892  HA  LYS A  53       1.563  -2.607  16.454  1.00  0.00           H  
ATOM    893 1HB  LYS A  53       4.599  -2.592  16.612  1.00  0.00           H  
ATOM    894 2HB  LYS A  53       3.526  -2.779  17.992  1.00  0.00           H  
ATOM    895 1HG  LYS A  53       2.642  -4.866  17.055  1.00  0.00           H  
ATOM    896 2HG  LYS A  53       3.667  -4.671  15.626  1.00  0.00           H  
ATOM    897 1HD  LYS A  53       5.683  -4.757  17.064  1.00  0.00           H  
ATOM    898 2HD  LYS A  53       4.654  -4.960  18.489  1.00  0.00           H  
ATOM    899 1HE  LYS A  53       3.757  -7.064  17.536  1.00  0.00           H  
ATOM    900 2HE  LYS A  53       4.794  -6.864  16.121  1.00  0.00           H  
ATOM    901 1HZ  LYS A  53       5.761  -8.343  17.723  1.00  0.00           H  
ATOM    902 2HZ  LYS A  53       6.700  -6.996  17.573  1.00  0.00           H  
ATOM    903 3HZ  LYS A  53       5.731  -7.183  18.894  1.00  0.00           H  
ATOM    904  N   ASN A  54       1.587   0.076  16.068  1.00  0.00           N  
ATOM    905  CA  ASN A  54       1.422   1.491  16.310  1.00  0.00           C  
ATOM    906  C   ASN A  54      -0.050   1.758  16.229  1.00  0.00           C  
ATOM    907  O   ASN A  54      -0.761   1.087  15.486  1.00  0.00           O  
ATOM    908  CB  ASN A  54       2.025   2.381  15.193  1.00  0.00           C  
ATOM    909  CG  ASN A  54       3.525   2.170  15.038  1.00  0.00           C  
ATOM    910  OD1 ASN A  54       4.313   2.694  15.825  1.00  0.00           O  
ATOM    911  ND2 ASN A  54       3.931   1.399  13.994  1.00  0.00           N  
ATOM    912  H   ASN A  54       0.935  -0.399  15.459  1.00  0.00           H  
ATOM    913  HA  ASN A  54       1.937   1.746  17.238  1.00  0.00           H  
ATOM    914 1HB  ASN A  54       1.533   2.158  14.245  1.00  0.00           H  
ATOM    915 2HB  ASN A  54       1.834   3.430  15.421  1.00  0.00           H  
ATOM    916 1HD2 ASN A  54       4.906   1.229  13.848  1.00  0.00           H  
ATOM    917 2HD2 ASN A  54       3.256   1.002  13.374  1.00  0.00           H  
ATOM    918  N   GLY A  55      -0.550   2.748  16.999  1.00  0.00           N  
ATOM    919  CA  GLY A  55      -1.903   3.179  16.780  1.00  0.00           C  
ATOM    920  C   GLY A  55      -1.898   4.222  15.707  1.00  0.00           C  
ATOM    921  O   GLY A  55      -1.207   5.235  15.820  1.00  0.00           O  
ATOM    922  H   GLY A  55      -0.004   3.193  17.722  1.00  0.00           H  
ATOM    923 1HA  GLY A  55      -2.515   2.323  16.494  1.00  0.00           H  
ATOM    924 2HA  GLY A  55      -2.315   3.572  17.708  1.00  0.00           H  
ATOM    925  N   SER A  56      -2.694   3.991  14.636  1.00  0.00           N  
ATOM    926  CA  SER A  56      -2.790   4.890  13.511  1.00  0.00           C  
ATOM    927  C   SER A  56      -3.943   4.453  12.654  1.00  0.00           C  
ATOM    928  O   SER A  56      -4.560   3.419  12.913  1.00  0.00           O  
ATOM    929  CB  SER A  56      -1.504   4.895  12.708  1.00  0.00           C  
ATOM    930  OG  SER A  56      -1.366   3.710  11.974  1.00  0.00           O  
ATOM    931  H   SER A  56      -3.244   3.143  14.637  1.00  0.00           H  
ATOM    932  HA  SER A  56      -2.929   5.903  13.889  1.00  0.00           H  
ATOM    933 1HB  SER A  56      -1.502   5.748  12.031  1.00  0.00           H  
ATOM    934 2HB  SER A  56      -0.656   5.010  13.381  1.00  0.00           H  
ATOM    935  HG  SER A  56      -1.994   3.772  11.250  1.00  0.00           H  
ATOM    936  N   LYS A  57      -4.274   5.268  11.619  1.00  0.00           N  
ATOM    937  CA  LYS A  57      -5.071   4.849  10.496  1.00  0.00           C  
ATOM    938  C   LYS A  57      -4.368   3.667   9.893  1.00  0.00           C  
ATOM    939  O   LYS A  57      -3.138   3.645   9.838  1.00  0.00           O  
ATOM    940  CB  LYS A  57      -5.247   5.971   9.471  1.00  0.00           C  
ATOM    941  CG  LYS A  57      -6.083   5.589   8.257  1.00  0.00           C  
ATOM    942  CD  LYS A  57      -6.241   6.763   7.303  1.00  0.00           C  
ATOM    943  CE  LYS A  57      -7.117   6.398   6.114  1.00  0.00           C  
ATOM    944  NZ  LYS A  57      -6.441   5.438   5.199  1.00  0.00           N  
ATOM    945  H   LYS A  57      -3.936   6.220  11.655  1.00  0.00           H  
ATOM    946  HA  LYS A  57      -6.064   4.578  10.856  1.00  0.00           H  
ATOM    947 1HB  LYS A  57      -5.722   6.828   9.948  1.00  0.00           H  
ATOM    948 2HB  LYS A  57      -4.269   6.295   9.115  1.00  0.00           H  
ATOM    949 1HG  LYS A  57      -5.603   4.764   7.729  1.00  0.00           H  
ATOM    950 2HG  LYS A  57      -7.070   5.262   8.584  1.00  0.00           H  
ATOM    951 1HD  LYS A  57      -6.692   7.604   7.831  1.00  0.00           H  
ATOM    952 2HD  LYS A  57      -5.260   7.070   6.939  1.00  0.00           H  
ATOM    953 1HE  LYS A  57      -8.044   5.950   6.469  1.00  0.00           H  
ATOM    954 2HE  LYS A  57      -7.366   7.299   5.554  1.00  0.00           H  
ATOM    955 1HZ  LYS A  57      -7.054   5.222   4.425  1.00  0.00           H  
ATOM    956 2HZ  LYS A  57      -5.588   5.850   4.848  1.00  0.00           H  
ATOM    957 3HZ  LYS A  57      -6.223   4.590   5.702  1.00  0.00           H  
ATOM    958  N   SER A  58      -5.126   2.625   9.482  1.00  0.00           N  
ATOM    959  CA  SER A  58      -4.430   1.502   8.917  1.00  0.00           C  
ATOM    960  C   SER A  58      -5.250   0.818   7.855  1.00  0.00           C  
ATOM    961  O   SER A  58      -6.479   0.861   7.788  1.00  0.00           O  
ATOM    962  CB  SER A  58      -4.074   0.512  10.009  1.00  0.00           C  
ATOM    963  OG  SER A  58      -5.228  -0.034  10.587  1.00  0.00           O  
ATOM    964  H   SER A  58      -6.133   2.597   9.550  1.00  0.00           H  
ATOM    965  HA  SER A  58      -3.461   1.845   8.551  1.00  0.00           H  
ATOM    966 1HB  SER A  58      -3.461  -0.285   9.590  1.00  0.00           H  
ATOM    967 2HB  SER A  58      -3.483   1.013  10.774  1.00  0.00           H  
ATOM    968  HG  SER A  58      -5.697  -0.476   9.874  1.00  0.00           H  
ATOM    969  N   PRO A  59      -4.458   0.244   6.977  1.00  0.00           N  
ATOM    970  CA  PRO A  59      -4.902  -0.590   5.881  1.00  0.00           C  
ATOM    971  C   PRO A  59      -5.887  -1.565   6.458  1.00  0.00           C  
ATOM    972  O   PRO A  59      -5.743  -1.881   7.640  1.00  0.00           O  
ATOM    973  CB  PRO A  59      -3.626  -1.275   5.382  1.00  0.00           C  
ATOM    974  CG  PRO A  59      -2.548  -0.282   5.656  1.00  0.00           C  
ATOM    975  CD  PRO A  59      -2.917   0.314   6.988  1.00  0.00           C  
ATOM    976  HA  PRO A  59      -5.311   0.049   5.084  1.00  0.00           H  
ATOM    977 1HB  PRO A  59      -3.476  -2.225   5.915  1.00  0.00           H  
ATOM    978 2HB  PRO A  59      -3.721  -1.517   4.313  1.00  0.00           H  
ATOM    979 1HG  PRO A  59      -1.567  -0.781   5.673  1.00  0.00           H  
ATOM    980 2HG  PRO A  59      -2.509   0.468   4.852  1.00  0.00           H  
ATOM    981 1HD  PRO A  59      -2.489  -0.297   7.796  1.00  0.00           H  
ATOM    982 2HD  PRO A  59      -2.544   1.348   7.044  1.00  0.00           H  
ATOM    983  N   SER A  60      -6.882  -2.035   5.669  1.00  0.00           N  
ATOM    984  CA  SER A  60      -7.850  -2.978   6.174  1.00  0.00           C  
ATOM    985  C   SER A  60      -7.148  -4.219   6.661  1.00  0.00           C  
ATOM    986  O   SER A  60      -6.166  -4.700   6.089  1.00  0.00           O  
ATOM    987  CB  SER A  60      -8.821  -3.537   5.134  1.00  0.00           C  
ATOM    988  OG  SER A  60      -8.068  -4.182   4.110  1.00  0.00           O  
ATOM    989  H   SER A  60      -6.952  -1.725   4.711  1.00  0.00           H  
ATOM    990  HA  SER A  60      -8.461  -2.476   6.926  1.00  0.00           H  
ATOM    991 1HB  SER A  60      -9.503  -4.238   5.613  1.00  0.00           H  
ATOM    992 2HB  SER A  60      -9.419  -2.726   4.722  1.00  0.00           H  
ATOM    993  HG  SER A  60      -7.809  -3.490   3.497  1.00  0.00           H  
ATOM    994  N   PRO A  61      -7.784  -4.806   7.652  1.00  0.00           N  
ATOM    995  CA  PRO A  61      -7.413  -6.083   8.287  1.00  0.00           C  
ATOM    996  C   PRO A  61      -7.501  -7.268   7.359  1.00  0.00           C  
ATOM    997  O   PRO A  61      -6.807  -8.269   7.549  1.00  0.00           O  
ATOM    998  CB  PRO A  61      -8.379  -6.213   9.460  1.00  0.00           C  
ATOM    999  CG  PRO A  61      -9.518  -5.250   9.138  1.00  0.00           C  
ATOM   1000  CD  PRO A  61      -8.960  -4.128   8.347  1.00  0.00           C  
ATOM   1001  HA  PRO A  61      -6.376  -6.020   8.649  1.00  0.00           H  
ATOM   1002 1HB  PRO A  61      -8.721  -7.255   9.551  1.00  0.00           H  
ATOM   1003 2HB  PRO A  61      -7.867  -5.960  10.400  1.00  0.00           H  
ATOM   1004 1HG  PRO A  61     -10.308  -5.770   8.575  1.00  0.00           H  
ATOM   1005 2HG  PRO A  61      -9.979  -4.882  10.066  1.00  0.00           H  
ATOM   1006 1HD  PRO A  61      -9.719  -3.760   7.642  1.00  0.00           H  
ATOM   1007 2HD  PRO A  61      -8.638  -3.325   9.026  1.00  0.00           H  
ATOM   1008  N   ILE A  62      -8.302  -7.120   6.319  1.00  0.00           N  
ATOM   1009  CA  ILE A  62      -8.416  -8.126   5.301  1.00  0.00           C  
ATOM   1010  C   ILE A  62      -7.109  -8.256   4.447  1.00  0.00           C  
ATOM   1011  O   ILE A  62      -6.565  -9.358   4.285  1.00  0.00           O  
ATOM   1012  CB  ILE A  62      -9.617  -7.807   4.391  1.00  0.00           C  
ATOM   1013  CG1 ILE A  62     -10.927  -7.928   5.175  1.00  0.00           C  
ATOM   1014  CG2 ILE A  62      -9.630  -8.730   3.183  1.00  0.00           C  
ATOM   1015  CD1 ILE A  62     -12.127  -7.361   4.450  1.00  0.00           C  
ATOM   1016  H   ILE A  62      -8.848  -6.275   6.239  1.00  0.00           H  
ATOM   1017  HA  ILE A  62      -8.547  -9.095   5.784  1.00  0.00           H  
ATOM   1018  HB  ILE A  62      -9.550  -6.775   4.048  1.00  0.00           H  
ATOM   1019 1HG1 ILE A  62     -11.124  -8.977   5.394  1.00  0.00           H  
ATOM   1020 2HG1 ILE A  62     -10.830  -7.408   6.129  1.00  0.00           H  
ATOM   1021 1HG2 ILE A  62     -10.485  -8.491   2.551  1.00  0.00           H  
ATOM   1022 2HG2 ILE A  62      -8.710  -8.596   2.614  1.00  0.00           H  
ATOM   1023 3HG2 ILE A  62      -9.703  -9.765   3.516  1.00  0.00           H  
ATOM   1024 1HD1 ILE A  62     -13.016  -7.483   5.069  1.00  0.00           H  
ATOM   1025 2HD1 ILE A  62     -11.965  -6.301   4.252  1.00  0.00           H  
ATOM   1026 3HD1 ILE A  62     -12.265  -7.890   3.508  1.00  0.00           H  
ATOM   1027  N   LEU A  63      -6.616  -7.144   3.926  1.00  0.00           N  
ATOM   1028  CA  LEU A  63      -5.382  -7.135   3.148  1.00  0.00           C  
ATOM   1029  C   LEU A  63      -4.165  -7.448   4.042  1.00  0.00           C  
ATOM   1030  O   LEU A  63      -3.264  -8.218   3.648  1.00  0.00           O  
ATOM   1031  CB  LEU A  63      -5.198  -5.772   2.469  1.00  0.00           C  
ATOM   1032  CG  LEU A  63      -6.184  -5.454   1.337  1.00  0.00           C  
ATOM   1033  CD1 LEU A  63      -5.985  -4.016   0.878  1.00  0.00           C  
ATOM   1034  CD2 LEU A  63      -5.969  -6.429   0.188  1.00  0.00           C  
ATOM   1035  H   LEU A  63      -7.111  -6.275   4.072  1.00  0.00           H  
ATOM   1036  HA  LEU A  63      -5.426  -7.946   2.421  1.00  0.00           H  
ATOM   1037 1HB  LEU A  63      -5.297  -4.992   3.222  1.00  0.00           H  
ATOM   1038 2HB  LEU A  63      -4.191  -5.722   2.055  1.00  0.00           H  
ATOM   1039  HG  LEU A  63      -7.205  -5.548   1.706  1.00  0.00           H  
ATOM   1040 1HD1 LEU A  63      -6.685  -3.790   0.074  1.00  0.00           H  
ATOM   1041 2HD1 LEU A  63      -6.164  -3.340   1.714  1.00  0.00           H  
ATOM   1042 3HD1 LEU A  63      -4.965  -3.886   0.518  1.00  0.00           H  
ATOM   1043 1HD2 LEU A  63      -6.670  -6.204  -0.616  1.00  0.00           H  
ATOM   1044 2HD2 LEU A  63      -4.948  -6.334  -0.183  1.00  0.00           H  
ATOM   1045 3HD2 LEU A  63      -6.134  -7.447   0.539  1.00  0.00           H  
ATOM   1046  N   ARG A  64      -4.169  -6.905   5.253  1.00  0.00           N  
ATOM   1047  CA  ARG A  64      -3.084  -7.110   6.206  1.00  0.00           C  
ATOM   1048  C   ARG A  64      -2.926  -8.547   6.585  1.00  0.00           C  
ATOM   1049  O   ARG A  64      -1.828  -9.080   6.548  1.00  0.00           O  
ATOM   1050  CB  ARG A  64      -3.317  -6.297   7.471  1.00  0.00           C  
ATOM   1051  CG  ARG A  64      -3.039  -4.809   7.335  1.00  0.00           C  
ATOM   1052  CD  ARG A  64      -3.770  -4.018   8.358  1.00  0.00           C  
ATOM   1053  NE  ARG A  64      -3.397  -4.402   9.710  1.00  0.00           N  
ATOM   1054  CZ  ARG A  64      -3.996  -3.947  10.827  1.00  0.00           C  
ATOM   1055  NH1 ARG A  64      -4.993  -3.095  10.738  1.00  0.00           N  
ATOM   1056  NH2 ARG A  64      -3.582  -4.357  12.013  1.00  0.00           N  
ATOM   1057  H   ARG A  64      -4.956  -6.329   5.519  1.00  0.00           H  
ATOM   1058  HA  ARG A  64      -2.153  -6.770   5.750  1.00  0.00           H  
ATOM   1059 1HB  ARG A  64      -4.351  -6.412   7.791  1.00  0.00           H  
ATOM   1060 2HB  ARG A  64      -2.683  -6.680   8.271  1.00  0.00           H  
ATOM   1061 1HG  ARG A  64      -1.971  -4.625   7.459  1.00  0.00           H  
ATOM   1062 2HG  ARG A  64      -3.354  -4.468   6.348  1.00  0.00           H  
ATOM   1063 1HD  ARG A  64      -3.545  -2.960   8.229  1.00  0.00           H  
ATOM   1064 2HD  ARG A  64      -4.842  -4.177   8.242  1.00  0.00           H  
ATOM   1065  HE  ARG A  64      -2.633  -5.056   9.819  1.00  0.00           H  
ATOM   1066 1HH1 ARG A  64      -5.310  -2.781   9.832  1.00  0.00           H  
ATOM   1067 2HH1 ARG A  64      -5.443  -2.754  11.576  1.00  0.00           H  
ATOM   1068 1HH2 ARG A  64      -2.815  -5.012  12.082  1.00  0.00           H  
ATOM   1069 2HH2 ARG A  64      -4.031  -4.017  12.850  1.00  0.00           H  
ATOM   1070  N   LEU A  65      -4.056  -9.168   6.927  1.00  0.00           N  
ATOM   1071  CA  LEU A  65      -4.101 -10.583   7.290  1.00  0.00           C  
ATOM   1072  C   LEU A  65      -3.580 -11.481   6.179  1.00  0.00           C  
ATOM   1073  O   LEU A  65      -2.758 -12.379   6.458  1.00  0.00           O  
ATOM   1074  CB  LEU A  65      -5.539 -10.988   7.639  1.00  0.00           C  
ATOM   1075  CG  LEU A  65      -5.739 -12.458   8.031  1.00  0.00           C  
ATOM   1076  CD1 LEU A  65      -4.930 -12.765   9.284  1.00  0.00           C  
ATOM   1077  CD2 LEU A  65      -7.219 -12.726   8.255  1.00  0.00           C  
ATOM   1078  H   LEU A  65      -4.912  -8.631   6.934  1.00  0.00           H  
ATOM   1079  HA  LEU A  65      -3.436 -10.743   8.139  1.00  0.00           H  
ATOM   1080 1HB  LEU A  65      -5.880 -10.375   8.472  1.00  0.00           H  
ATOM   1081 2HB  LEU A  65      -6.176 -10.784   6.779  1.00  0.00           H  
ATOM   1082  HG  LEU A  65      -5.371 -13.101   7.230  1.00  0.00           H  
ATOM   1083 1HD1 LEU A  65      -5.073 -13.809   9.562  1.00  0.00           H  
ATOM   1084 2HD1 LEU A  65      -3.874 -12.583   9.089  1.00  0.00           H  
ATOM   1085 3HD1 LEU A  65      -5.265 -12.124  10.099  1.00  0.00           H  
ATOM   1086 1HD2 LEU A  65      -7.362 -13.771   8.533  1.00  0.00           H  
ATOM   1087 2HD2 LEU A  65      -7.588 -12.085   9.056  1.00  0.00           H  
ATOM   1088 3HD2 LEU A  65      -7.771 -12.516   7.339  1.00  0.00           H  
ATOM   1089  N   ILE A  66      -4.063 -11.260   4.941  1.00  0.00           N  
ATOM   1090  CA  ILE A  66      -3.584 -12.004   3.818  1.00  0.00           C  
ATOM   1091  C   ILE A  66      -2.041 -11.788   3.568  1.00  0.00           C  
ATOM   1092  O   ILE A  66      -1.324 -12.774   3.274  1.00  0.00           O  
ATOM   1093  CB  ILE A  66      -4.391 -11.613   2.566  1.00  0.00           C  
ATOM   1094  CG1 ILE A  66      -5.838 -12.097   2.691  1.00  0.00           C  
ATOM   1095  CG2 ILE A  66      -3.742 -12.185   1.315  1.00  0.00           C  
ATOM   1096  CD1 ILE A  66      -6.772 -11.500   1.664  1.00  0.00           C  
ATOM   1097  H   ILE A  66      -4.775 -10.559   4.799  1.00  0.00           H  
ATOM   1098  HA  ILE A  66      -3.686 -13.067   4.037  1.00  0.00           H  
ATOM   1099  HB  ILE A  66      -4.428 -10.528   2.481  1.00  0.00           H  
ATOM   1100 1HG1 ILE A  66      -5.869 -13.181   2.592  1.00  0.00           H  
ATOM   1101 2HG1 ILE A  66      -6.220 -11.849   3.682  1.00  0.00           H  
ATOM   1102 1HG2 ILE A  66      -4.326 -11.900   0.440  1.00  0.00           H  
ATOM   1103 2HG2 ILE A  66      -2.730 -11.793   1.219  1.00  0.00           H  
ATOM   1104 3HG2 ILE A  66      -3.705 -13.272   1.388  1.00  0.00           H  
ATOM   1105 1HD1 ILE A  66      -7.779 -11.890   1.817  1.00  0.00           H  
ATOM   1106 2HD1 ILE A  66      -6.784 -10.415   1.768  1.00  0.00           H  
ATOM   1107 3HD1 ILE A  66      -6.430 -11.765   0.664  1.00  0.00           H  
ATOM   1108  N   HIS A  67      -1.604 -10.536   3.640  1.00  0.00           N  
ATOM   1109  CA  HIS A  67      -0.217 -10.108   3.408  1.00  0.00           C  
ATOM   1110  C   HIS A  67       0.700 -10.816   4.441  1.00  0.00           C  
ATOM   1111  O   HIS A  67       1.696 -11.402   4.057  1.00  0.00           O  
ATOM   1112  CB  HIS A  67      -0.081  -8.586   3.521  1.00  0.00           C  
ATOM   1113  CG  HIS A  67       1.284  -8.077   3.176  1.00  0.00           C  
ATOM   1114  ND1 HIS A  67       1.837  -8.225   1.921  1.00  0.00           N  
ATOM   1115  CD2 HIS A  67       2.206  -7.423   3.919  1.00  0.00           C  
ATOM   1116  CE1 HIS A  67       3.042  -7.682   1.908  1.00  0.00           C  
ATOM   1117  NE2 HIS A  67       3.290  -7.189   3.108  1.00  0.00           N  
ATOM   1118  H   HIS A  67      -2.300  -9.843   3.874  1.00  0.00           H  
ATOM   1119  HA  HIS A  67       0.101 -10.427   2.416  1.00  0.00           H  
ATOM   1120 1HB  HIS A  67      -0.802  -8.106   2.860  1.00  0.00           H  
ATOM   1121 2HB  HIS A  67      -0.313  -8.275   4.540  1.00  0.00           H  
ATOM   1122  HD1 HIS A  67       1.381  -8.603   1.115  1.00  0.00           H  
ATOM   1123  HD2 HIS A  67       2.219  -7.088   4.957  1.00  0.00           H  
ATOM   1124  HE1 HIS A  67       3.647  -7.695   1.002  1.00  0.00           H  
ATOM   1125  N   ILE A  68       0.313 -10.791   5.703  1.00  0.00           N  
ATOM   1126  CA  ILE A  68       1.064 -11.380   6.809  1.00  0.00           C  
ATOM   1127  C   ILE A  68       1.199 -12.853   6.657  1.00  0.00           C  
ATOM   1128  O   ILE A  68       2.332 -13.407   6.717  1.00  0.00           O  
ATOM   1129  CB  ILE A  68       0.396 -11.080   8.164  1.00  0.00           C  
ATOM   1130  CG1 ILE A  68       0.510  -9.590   8.497  1.00  0.00           C  
ATOM   1131  CG2 ILE A  68       1.020 -11.925   9.263  1.00  0.00           C  
ATOM   1132  CD1 ILE A  68      -0.396  -9.145   9.623  1.00  0.00           C  
ATOM   1133  H   ILE A  68      -0.564 -10.329   5.894  1.00  0.00           H  
ATOM   1134  HA  ILE A  68       2.059 -10.934   6.828  1.00  0.00           H  
ATOM   1135  HB  ILE A  68      -0.668 -11.309   8.103  1.00  0.00           H  
ATOM   1136 1HG1 ILE A  68       1.538  -9.357   8.774  1.00  0.00           H  
ATOM   1137 2HG1 ILE A  68       0.269  -9.000   7.613  1.00  0.00           H  
ATOM   1138 1HG2 ILE A  68       0.537 -11.700  10.214  1.00  0.00           H  
ATOM   1139 2HG2 ILE A  68       0.889 -12.980   9.030  1.00  0.00           H  
ATOM   1140 3HG2 ILE A  68       2.085 -11.699   9.336  1.00  0.00           H  
ATOM   1141 1HD1 ILE A  68      -0.259  -8.078   9.800  1.00  0.00           H  
ATOM   1142 2HD1 ILE A  68      -1.435  -9.337   9.351  1.00  0.00           H  
ATOM   1143 3HD1 ILE A  68      -0.149  -9.698  10.528  1.00  0.00           H  
ATOM   1144  N   ILE A  69       0.054 -13.504   6.424  1.00  0.00           N  
ATOM   1145  CA  ILE A  69       0.021 -14.975   6.243  1.00  0.00           C  
ATOM   1146  C   ILE A  69       0.856 -15.453   5.069  1.00  0.00           C  
ATOM   1147  O   ILE A  69       1.634 -16.435   5.212  1.00  0.00           O  
ATOM   1148  CB  ILE A  69      -1.424 -15.470   6.048  1.00  0.00           C  
ATOM   1149  CG1 ILE A  69      -2.220 -15.319   7.347  1.00  0.00           C  
ATOM   1150  CG2 ILE A  69      -1.432 -16.917   5.580  1.00  0.00           C  
ATOM   1151  CD1 ILE A  69      -3.709 -15.519   7.178  1.00  0.00           C  
ATOM   1152  H   ILE A  69      -0.809 -12.981   6.370  1.00  0.00           H  
ATOM   1153  HA  ILE A  69       0.448 -15.436   7.134  1.00  0.00           H  
ATOM   1154  HB  ILE A  69      -1.922 -14.854   5.300  1.00  0.00           H  
ATOM   1155 1HG1 ILE A  69      -1.860 -16.040   8.080  1.00  0.00           H  
ATOM   1156 2HG1 ILE A  69      -2.056 -14.323   7.760  1.00  0.00           H  
ATOM   1157 1HG2 ILE A  69      -2.461 -17.251   5.448  1.00  0.00           H  
ATOM   1158 2HG2 ILE A  69      -0.901 -16.996   4.633  1.00  0.00           H  
ATOM   1159 3HG2 ILE A  69      -0.941 -17.543   6.326  1.00  0.00           H  
ATOM   1160 1HD1 ILE A  69      -4.204 -15.396   8.141  1.00  0.00           H  
ATOM   1161 2HD1 ILE A  69      -4.097 -14.783   6.473  1.00  0.00           H  
ATOM   1162 3HD1 ILE A  69      -3.900 -16.522   6.798  1.00  0.00           H  
ATOM   1163  N   LEU A  70       0.687 -14.820   3.912  1.00  0.00           N  
ATOM   1164  CA  LEU A  70       1.521 -15.164   2.730  1.00  0.00           C  
ATOM   1165  C   LEU A  70       3.063 -14.933   2.950  1.00  0.00           C  
ATOM   1166  O   LEU A  70       3.904 -15.802   2.604  1.00  0.00           O  
ATOM   1167  CB  LEU A  70       1.107 -14.339   1.549  1.00  0.00           C  
ATOM   1168  CG  LEU A  70      -0.261 -14.601   0.846  1.00  0.00           C  
ATOM   1169  CD1 LEU A  70      -0.588 -13.486  -0.112  1.00  0.00           C  
ATOM   1170  CD2 LEU A  70      -0.211 -15.898   0.073  1.00  0.00           C  
ATOM   1171  H   LEU A  70      -0.012 -14.096   3.827  1.00  0.00           H  
ATOM   1172  HA  LEU A  70       1.368 -16.216   2.495  1.00  0.00           H  
ATOM   1173 1HB  LEU A  70       1.078 -13.293   1.849  1.00  0.00           H  
ATOM   1174 2HB  LEU A  70       1.858 -14.450   0.767  1.00  0.00           H  
ATOM   1175  HG  LEU A  70      -1.050 -14.663   1.595  1.00  0.00           H  
ATOM   1176 1HD1 LEU A  70      -1.546 -13.688  -0.592  1.00  0.00           H  
ATOM   1177 2HD1 LEU A  70      -0.648 -12.544   0.432  1.00  0.00           H  
ATOM   1178 3HD1 LEU A  70       0.191 -13.418  -0.871  1.00  0.00           H  
ATOM   1179 1HD2 LEU A  70      -1.173 -16.070  -0.412  1.00  0.00           H  
ATOM   1180 2HD2 LEU A  70       0.572 -15.843  -0.682  1.00  0.00           H  
ATOM   1181 3HD2 LEU A  70       0.002 -16.721   0.757  1.00  0.00           H  
ATOM   1182  N   ALA A  71       3.415 -13.774   3.526  1.00  0.00           N  
ATOM   1183  CA  ALA A  71       4.798 -13.457   3.848  1.00  0.00           C  
ATOM   1184  C   ALA A  71       5.475 -14.510   4.809  1.00  0.00           C  
ATOM   1185  O   ALA A  71       6.624 -14.880   4.591  1.00  0.00           O  
ATOM   1186  CB  ALA A  71       4.876 -12.089   4.428  1.00  0.00           C  
ATOM   1187  H   ALA A  71       2.693 -13.102   3.742  1.00  0.00           H  
ATOM   1188  HA  ALA A  71       5.377 -13.489   2.925  1.00  0.00           H  
ATOM   1189 1HB  ALA A  71       5.913 -11.854   4.668  1.00  0.00           H  
ATOM   1190 2HB  ALA A  71       4.498 -11.366   3.705  1.00  0.00           H  
ATOM   1191 3HB  ALA A  71       4.275 -12.044   5.335  1.00  0.00           H  
ATOM   1192  N   ILE A  72       4.726 -15.028   5.788  1.00  0.00           N  
ATOM   1193  CA  ILE A  72       5.205 -16.100   6.694  1.00  0.00           C  
ATOM   1194  C   ILE A  72       5.405 -17.418   5.969  1.00  0.00           C  
ATOM   1195  O   ILE A  72       6.338 -18.131   6.188  1.00  0.00           O  
ATOM   1196  CB  ILE A  72       4.223 -16.320   7.859  1.00  0.00           C  
ATOM   1197  CG1 ILE A  72       4.205 -15.097   8.781  1.00  0.00           C  
ATOM   1198  CG2 ILE A  72       4.595 -17.572   8.639  1.00  0.00           C  
ATOM   1199  CD1 ILE A  72       3.059 -15.092   9.766  1.00  0.00           C  
ATOM   1200  H   ILE A  72       3.791 -14.664   5.909  1.00  0.00           H  
ATOM   1201  HA  ILE A  72       6.106 -15.750   7.199  1.00  0.00           H  
ATOM   1202  HB  ILE A  72       3.213 -16.434   7.467  1.00  0.00           H  
ATOM   1203 1HG1 ILE A  72       5.138 -15.051   9.342  1.00  0.00           H  
ATOM   1204 2HG1 ILE A  72       4.141 -14.190   8.180  1.00  0.00           H  
ATOM   1205 1HG2 ILE A  72       3.891 -17.712   9.459  1.00  0.00           H  
ATOM   1206 2HG2 ILE A  72       4.558 -18.437   7.977  1.00  0.00           H  
ATOM   1207 3HG2 ILE A  72       5.603 -17.465   9.040  1.00  0.00           H  
ATOM   1208 1HD1 ILE A  72       3.114 -14.195  10.383  1.00  0.00           H  
ATOM   1209 2HD1 ILE A  72       2.113 -15.102   9.224  1.00  0.00           H  
ATOM   1210 3HD1 ILE A  72       3.123 -15.974  10.402  1.00  0.00           H  
ATOM   1211  N   LEU A  73       4.422 -17.784   5.202  1.00  0.00           N  
ATOM   1212  CA  LEU A  73       4.480 -18.997   4.449  1.00  0.00           C  
ATOM   1213  C   LEU A  73       5.620 -18.985   3.431  1.00  0.00           C  
ATOM   1214  O   LEU A  73       6.335 -19.981   3.317  1.00  0.00           O  
ATOM   1215  CB  LEU A  73       3.140 -19.219   3.735  1.00  0.00           C  
ATOM   1216  CG  LEU A  73       1.951 -19.557   4.643  1.00  0.00           C  
ATOM   1217  CD1 LEU A  73       0.670 -19.569   3.820  1.00  0.00           C  
ATOM   1218  CD2 LEU A  73       2.186 -20.905   5.308  1.00  0.00           C  
ATOM   1219  H   LEU A  73       3.599 -17.202   5.134  1.00  0.00           H  
ATOM   1220  HA  LEU A  73       4.748 -19.810   5.123  1.00  0.00           H  
ATOM   1221 1HB  LEU A  73       2.888 -18.317   3.181  1.00  0.00           H  
ATOM   1222 2HB  LEU A  73       3.257 -20.037   3.024  1.00  0.00           H  
ATOM   1223  HG  LEU A  73       1.848 -18.788   5.409  1.00  0.00           H  
ATOM   1224 1HD1 LEU A  73      -0.175 -19.809   4.465  1.00  0.00           H  
ATOM   1225 2HD1 LEU A  73       0.516 -18.587   3.372  1.00  0.00           H  
ATOM   1226 3HD1 LEU A  73       0.750 -20.319   3.034  1.00  0.00           H  
ATOM   1227 1HD2 LEU A  73       1.341 -21.145   5.954  1.00  0.00           H  
ATOM   1228 2HD2 LEU A  73       2.288 -21.675   4.543  1.00  0.00           H  
ATOM   1229 3HD2 LEU A  73       3.098 -20.863   5.904  1.00  0.00           H  
ATOM   1230  N   VAL A  74       5.862 -17.864   2.772  1.00  0.00           N  
ATOM   1231  CA  VAL A  74       7.006 -17.805   1.852  1.00  0.00           C  
ATOM   1232  C   VAL A  74       8.319 -17.981   2.660  1.00  0.00           C  
ATOM   1233  O   VAL A  74       9.185 -18.785   2.255  1.00  0.00           O  
ATOM   1234  CB  VAL A  74       7.025 -16.464   1.096  1.00  0.00           C  
ATOM   1235  CG1 VAL A  74       8.325 -16.308   0.321  1.00  0.00           C  
ATOM   1236  CG2 VAL A  74       5.827 -16.379   0.162  1.00  0.00           C  
ATOM   1237  H   VAL A  74       5.280 -17.047   2.887  1.00  0.00           H  
ATOM   1238  HA  VAL A  74       6.907 -18.611   1.124  1.00  0.00           H  
ATOM   1239  HB  VAL A  74       6.982 -15.649   1.819  1.00  0.00           H  
ATOM   1240 1HG1 VAL A  74       8.322 -15.354  -0.207  1.00  0.00           H  
ATOM   1241 2HG1 VAL A  74       9.167 -16.336   1.014  1.00  0.00           H  
ATOM   1242 3HG1 VAL A  74       8.419 -17.121  -0.399  1.00  0.00           H  
ATOM   1243 1HG2 VAL A  74       5.847 -15.427  -0.369  1.00  0.00           H  
ATOM   1244 2HG2 VAL A  74       5.868 -17.197  -0.557  1.00  0.00           H  
ATOM   1245 3HG2 VAL A  74       4.908 -16.451   0.743  1.00  0.00           H  
ATOM   1246  N   PHE A  75       8.470 -17.242   3.769  1.00  0.00           N  
ATOM   1247  CA  PHE A  75       9.642 -17.400   4.597  1.00  0.00           C  
ATOM   1248  C   PHE A  75       9.836 -18.865   5.123  1.00  0.00           C  
ATOM   1249  O   PHE A  75      10.934 -19.392   5.023  1.00  0.00           O  
ATOM   1250  CB  PHE A  75       9.553 -16.428   5.774  1.00  0.00           C  
ATOM   1251  CG  PHE A  75      10.780 -16.413   6.641  1.00  0.00           C  
ATOM   1252  CD1 PHE A  75      11.929 -15.753   6.231  1.00  0.00           C  
ATOM   1253  CD2 PHE A  75      10.788 -17.059   7.868  1.00  0.00           C  
ATOM   1254  CE1 PHE A  75      13.058 -15.738   7.028  1.00  0.00           C  
ATOM   1255  CE2 PHE A  75      11.914 -17.045   8.667  1.00  0.00           C  
ATOM   1256  CZ  PHE A  75      13.051 -16.384   8.246  1.00  0.00           C  
ATOM   1257  H   PHE A  75       7.767 -16.568   4.036  1.00  0.00           H  
ATOM   1258  HA  PHE A  75      10.527 -17.266   3.973  1.00  0.00           H  
ATOM   1259 1HB  PHE A  75       9.389 -15.418   5.400  1.00  0.00           H  
ATOM   1260 2HB  PHE A  75       8.699 -16.688   6.397  1.00  0.00           H  
ATOM   1261  HD1 PHE A  75      11.934 -15.241   5.268  1.00  0.00           H  
ATOM   1262  HD2 PHE A  75       9.890 -17.581   8.201  1.00  0.00           H  
ATOM   1263  HE1 PHE A  75      13.954 -15.216   6.694  1.00  0.00           H  
ATOM   1264  HE2 PHE A  75      11.907 -17.556   9.630  1.00  0.00           H  
ATOM   1265  HZ  PHE A  75      13.940 -16.374   8.875  1.00  0.00           H  
ATOM   1266  N   ILE A  76       8.802 -19.527   5.626  1.00  0.00           N  
ATOM   1267  CA  ILE A  76       8.928 -20.921   6.117  1.00  0.00           C  
ATOM   1268  C   ILE A  76       9.375 -21.848   4.990  1.00  0.00           C  
ATOM   1269  O   ILE A  76      10.240 -22.692   5.173  1.00  0.00           O  
ATOM   1270  CB  ILE A  76       7.598 -21.432   6.701  1.00  0.00           C  
ATOM   1271  CG1 ILE A  76       7.266 -20.692   7.999  1.00  0.00           C  
ATOM   1272  CG2 ILE A  76       7.665 -22.932   6.943  1.00  0.00           C  
ATOM   1273  CD1 ILE A  76       5.857 -20.928   8.493  1.00  0.00           C  
ATOM   1274  H   ILE A  76       7.905 -19.067   5.674  1.00  0.00           H  
ATOM   1275  HA  ILE A  76       9.659 -20.929   6.927  1.00  0.00           H  
ATOM   1276  HB  ILE A  76       6.789 -21.222   6.002  1.00  0.00           H  
ATOM   1277 1HG1 ILE A  76       7.958 -21.000   8.782  1.00  0.00           H  
ATOM   1278 2HG1 ILE A  76       7.398 -19.620   7.851  1.00  0.00           H  
ATOM   1279 1HG2 ILE A  76       6.718 -23.277   7.356  1.00  0.00           H  
ATOM   1280 2HG2 ILE A  76       7.857 -23.444   6.000  1.00  0.00           H  
ATOM   1281 3HG2 ILE A  76       8.469 -23.152   7.645  1.00  0.00           H  
ATOM   1282 1HD1 ILE A  76       5.696 -20.370   9.416  1.00  0.00           H  
ATOM   1283 2HD1 ILE A  76       5.145 -20.592   7.738  1.00  0.00           H  
ATOM   1284 3HD1 ILE A  76       5.711 -21.991   8.682  1.00  0.00           H  
ATOM   1285  N   THR A  77       8.729 -21.704   3.837  1.00  0.00           N  
ATOM   1286  CA  THR A  77       9.056 -22.483   2.649  1.00  0.00           C  
ATOM   1287  C   THR A  77      10.590 -22.275   2.330  1.00  0.00           C  
ATOM   1288  O   THR A  77      11.334 -23.243   2.165  1.00  0.00           O  
ATOM   1289  CB  THR A  77       8.177 -22.068   1.454  1.00  0.00           C  
ATOM   1290  OG1 THR A  77       6.794 -22.226   1.797  1.00  0.00           O  
ATOM   1291  CG2 THR A  77       8.495 -22.923   0.237  1.00  0.00           C  
ATOM   1292  H   THR A  77       7.983 -21.025   3.790  1.00  0.00           H  
ATOM   1293  HA  THR A  77       8.961 -23.542   2.893  1.00  0.00           H  
ATOM   1294  HB  THR A  77       8.360 -21.021   1.213  1.00  0.00           H  
ATOM   1295  HG1 THR A  77       6.554 -21.578   2.463  1.00  0.00           H  
ATOM   1296 1HG2 THR A  77       7.865 -22.616  -0.598  1.00  0.00           H  
ATOM   1297 2HG2 THR A  77       9.543 -22.796  -0.034  1.00  0.00           H  
ATOM   1298 3HG2 THR A  77       8.304 -23.970   0.468  1.00  0.00           H  
ATOM   1299  N   GLY A  78      11.043 -21.026   2.417  1.00  0.00           N  
ATOM   1300  CA  GLY A  78      12.421 -20.679   2.309  1.00  0.00           C  
ATOM   1301  C   GLY A  78      13.311 -21.373   3.332  1.00  0.00           C  
ATOM   1302  O   GLY A  78      14.270 -21.971   2.944  1.00  0.00           O  
ATOM   1303  H   GLY A  78      10.363 -20.295   2.569  1.00  0.00           H  
ATOM   1304 1HA  GLY A  78      12.783 -20.932   1.311  1.00  0.00           H  
ATOM   1305 2HA  GLY A  78      12.536 -19.602   2.428  1.00  0.00           H  
ATOM   1306  N   ILE A  79      12.985 -21.287   4.621  1.00  0.00           N  
ATOM   1307  CA  ILE A  79      13.787 -21.922   5.686  1.00  0.00           C  
ATOM   1308  C   ILE A  79      13.865 -23.449   5.485  1.00  0.00           C  
ATOM   1309  O   ILE A  79      14.890 -24.049   5.707  1.00  0.00           O  
ATOM   1310  CB  ILE A  79      13.200 -21.615   7.075  1.00  0.00           C  
ATOM   1311  CG1 ILE A  79      13.275 -20.114   7.366  1.00  0.00           C  
ATOM   1312  CG2 ILE A  79      13.932 -22.406   8.149  1.00  0.00           C  
ATOM   1313  CD1 ILE A  79      14.675 -19.548   7.301  1.00  0.00           C  
ATOM   1314  H   ILE A  79      12.157 -20.767   4.872  1.00  0.00           H  
ATOM   1315  HA  ILE A  79      14.806 -21.541   5.625  1.00  0.00           H  
ATOM   1316  HB  ILE A  79      12.145 -21.887   7.093  1.00  0.00           H  
ATOM   1317 1HG1 ILE A  79      12.655 -19.573   6.652  1.00  0.00           H  
ATOM   1318 2HG1 ILE A  79      12.874 -19.915   8.361  1.00  0.00           H  
ATOM   1319 1HG2 ILE A  79      13.504 -22.176   9.125  1.00  0.00           H  
ATOM   1320 2HG2 ILE A  79      13.828 -23.471   7.949  1.00  0.00           H  
ATOM   1321 3HG2 ILE A  79      14.988 -22.136   8.143  1.00  0.00           H  
ATOM   1322 1HD1 ILE A  79      14.647 -18.480   7.519  1.00  0.00           H  
ATOM   1323 2HD1 ILE A  79      15.306 -20.052   8.034  1.00  0.00           H  
ATOM   1324 3HD1 ILE A  79      15.084 -19.703   6.303  1.00  0.00           H  
ATOM   1325  N   ILE A  80      12.764 -24.063   5.074  1.00  0.00           N  
ATOM   1326  CA  ILE A  80      12.763 -25.468   4.721  1.00  0.00           C  
ATOM   1327  C   ILE A  80      13.744 -25.845   3.616  1.00  0.00           C  
ATOM   1328  O   ILE A  80      14.440 -26.842   3.739  1.00  0.00           O  
ATOM   1329  CB  ILE A  80      11.346 -25.896   4.296  1.00  0.00           C  
ATOM   1330  CG1 ILE A  80      10.404 -25.897   5.502  1.00  0.00           C  
ATOM   1331  CG2 ILE A  80      11.380 -27.269   3.641  1.00  0.00           C  
ATOM   1332  CD1 ILE A  80       8.943 -26.026   5.135  1.00  0.00           C  
ATOM   1333  H   ILE A  80      11.904 -23.537   5.004  1.00  0.00           H  
ATOM   1334  HA  ILE A  80      13.127 -26.039   5.575  1.00  0.00           H  
ATOM   1335  HB  ILE A  80      10.947 -25.174   3.584  1.00  0.00           H  
ATOM   1336 1HG1 ILE A  80      10.663 -26.721   6.166  1.00  0.00           H  
ATOM   1337 2HG1 ILE A  80      10.532 -24.972   6.065  1.00  0.00           H  
ATOM   1338 1HG2 ILE A  80      10.370 -27.556   3.347  1.00  0.00           H  
ATOM   1339 2HG2 ILE A  80      12.019 -27.236   2.760  1.00  0.00           H  
ATOM   1340 3HG2 ILE A  80      11.774 -27.999   4.348  1.00  0.00           H  
ATOM   1341 1HD1 ILE A  80       8.338 -26.018   6.042  1.00  0.00           H  
ATOM   1342 2HD1 ILE A  80       8.652 -25.190   4.498  1.00  0.00           H  
ATOM   1343 3HD1 ILE A  80       8.783 -26.961   4.602  1.00  0.00           H  
ATOM   1344  N   MET A  81      13.817 -25.033   2.576  1.00  0.00           N  
ATOM   1345  CA  MET A  81      14.783 -25.245   1.475  1.00  0.00           C  
ATOM   1346  C   MET A  81      16.237 -25.064   1.964  1.00  0.00           C  
ATOM   1347  O   MET A  81      17.145 -25.829   1.656  1.00  0.00           O  
ATOM   1348  CB  MET A  81      14.487 -24.288   0.322  1.00  0.00           C  
ATOM   1349  CG  MET A  81      13.207 -24.600  -0.442  1.00  0.00           C  
ATOM   1350  SD  MET A  81      13.055 -23.642  -1.963  1.00  0.00           S  
ATOM   1351  CE  MET A  81      12.728 -22.010  -1.304  1.00  0.00           C  
ATOM   1352  H   MET A  81      13.190 -24.241   2.536  1.00  0.00           H  
ATOM   1353  HA  MET A  81      14.686 -26.271   1.124  1.00  0.00           H  
ATOM   1354 1HB  MET A  81      14.409 -23.271   0.703  1.00  0.00           H  
ATOM   1355 2HB  MET A  81      15.314 -24.308  -0.390  1.00  0.00           H  
ATOM   1356 1HG  MET A  81      13.185 -25.659  -0.697  1.00  0.00           H  
ATOM   1357 2HG  MET A  81      12.346 -24.383   0.189  1.00  0.00           H  
ATOM   1358 1HE  MET A  81      12.609 -21.303  -2.125  1.00  0.00           H  
ATOM   1359 2HE  MET A  81      11.813 -22.034  -0.709  1.00  0.00           H  
ATOM   1360 3HE  MET A  81      13.562 -21.698  -0.674  1.00  0.00           H  
ATOM   1361  N   LEU A  82      16.418 -24.020   2.748  1.00  0.00           N  
ATOM   1362  CA  LEU A  82      17.684 -23.670   3.322  1.00  0.00           C  
ATOM   1363  C   LEU A  82      18.356 -24.843   4.130  1.00  0.00           C  
ATOM   1364  O   LEU A  82      19.557 -25.003   4.103  1.00  0.00           O  
ATOM   1365  CB  LEU A  82      17.429 -22.470   4.241  1.00  0.00           C  
ATOM   1366  CG  LEU A  82      18.484 -21.817   5.107  1.00  0.00           C  
ATOM   1367  CD1 LEU A  82      19.601 -21.252   4.248  1.00  0.00           C  
ATOM   1368  CD2 LEU A  82      17.802 -20.728   5.982  1.00  0.00           C  
ATOM   1369  H   LEU A  82      15.612 -23.445   2.948  1.00  0.00           H  
ATOM   1370  HA  LEU A  82      18.364 -23.396   2.516  1.00  0.00           H  
ATOM   1371 1HB  LEU A  82      17.061 -21.642   3.639  1.00  0.00           H  
ATOM   1372 2HB  LEU A  82      16.655 -22.741   4.960  1.00  0.00           H  
ATOM   1373  HG  LEU A  82      18.947 -22.571   5.747  1.00  0.00           H  
ATOM   1374 1HD1 LEU A  82      20.351 -20.787   4.887  1.00  0.00           H  
ATOM   1375 2HD1 LEU A  82      20.062 -22.056   3.675  1.00  0.00           H  
ATOM   1376 3HD1 LEU A  82      19.193 -20.507   3.567  1.00  0.00           H  
ATOM   1377 1HD2 LEU A  82      18.550 -20.247   6.613  1.00  0.00           H  
ATOM   1378 2HD2 LEU A  82      17.339 -19.981   5.337  1.00  0.00           H  
ATOM   1379 3HD2 LEU A  82      17.039 -21.189   6.608  1.00  0.00           H  
ATOM   1380  N   LEU A  83      17.570 -25.549   4.916  1.00  0.00           N  
ATOM   1381  CA  LEU A  83      18.016 -26.651   5.765  1.00  0.00           C  
ATOM   1382  C   LEU A  83      18.223 -28.026   5.097  1.00  0.00           C  
ATOM   1383  O   LEU A  83      18.598 -28.967   5.800  1.00  0.00           O  
ATOM   1384  CB  LEU A  83      17.004 -26.814   6.906  1.00  0.00           C  
ATOM   1385  CG  LEU A  83      16.882 -25.621   7.863  1.00  0.00           C  
ATOM   1386  CD1 LEU A  83      15.749 -25.872   8.847  1.00  0.00           C  
ATOM   1387  CD2 LEU A  83      18.203 -25.416   8.590  1.00  0.00           C  
ATOM   1388  H   LEU A  83      16.592 -25.294   4.914  1.00  0.00           H  
ATOM   1389  HA  LEU A  83      18.972 -26.376   6.213  1.00  0.00           H  
ATOM   1390 1HB  LEU A  83      16.021 -26.994   6.475  1.00  0.00           H  
ATOM   1391 2HB  LEU A  83      17.284 -27.685   7.497  1.00  0.00           H  
ATOM   1392  HG  LEU A  83      16.638 -24.722   7.295  1.00  0.00           H  
ATOM   1393 1HD1 LEU A  83      15.662 -25.024   9.527  1.00  0.00           H  
ATOM   1394 2HD1 LEU A  83      14.813 -25.996   8.302  1.00  0.00           H  
ATOM   1395 3HD1 LEU A  83      15.958 -26.776   9.419  1.00  0.00           H  
ATOM   1396 1HD2 LEU A  83      18.117 -24.567   9.269  1.00  0.00           H  
ATOM   1397 2HD2 LEU A  83      18.448 -26.313   9.159  1.00  0.00           H  
ATOM   1398 3HD2 LEU A  83      18.992 -25.221   7.863  1.00  0.00           H  
ATOM   1399  N   ASN A  84      17.883 -28.146   3.811  1.00  0.00           N  
ATOM   1400  CA  ASN A  84      17.978 -29.382   3.055  1.00  0.00           C  
ATOM   1401  C   ASN A  84      19.280 -29.329   2.248  1.00  0.00           C  
ATOM   1402  O   ASN A  84      19.843 -28.246   1.972  1.00  0.00           O  
ATOM   1403  CB  ASN A  84      16.768 -29.580   2.159  1.00  0.00           C  
ATOM   1404  CG  ASN A  84      15.490 -29.722   2.938  1.00  0.00           C  
ATOM   1405  OD1 ASN A  84      15.476 -30.298   4.032  1.00  0.00           O  
ATOM   1406  ND2 ASN A  84      14.415 -29.209   2.395  1.00  0.00           N  
ATOM   1407  H   ASN A  84      17.541 -27.314   3.353  1.00  0.00           H  
ATOM   1408  HA  ASN A  84      17.896 -30.220   3.748  1.00  0.00           H  
ATOM   1409 1HB  ASN A  84      16.674 -28.731   1.481  1.00  0.00           H  
ATOM   1410 2HB  ASN A  84      16.909 -30.473   1.549  1.00  0.00           H  
ATOM   1411 1HD2 ASN A  84      13.536 -29.274   2.869  1.00  0.00           H  
ATOM   1412 2HD2 ASN A  84      14.473 -28.752   1.508  1.00  0.00           H  
ATOM   1413  N   THR A  85      19.743 -30.511   1.869  1.00  0.00           N  
ATOM   1414  CA  THR A  85      20.764 -30.679   0.876  1.00  0.00           C  
ATOM   1415  C   THR A  85      20.176 -30.715  -0.542  1.00  0.00           C  
ATOM   1416  O   THR A  85      20.903 -30.498  -1.483  1.00  0.00           O  
ATOM   1417  CB  THR A  85      21.569 -31.963   1.147  1.00  0.00           C  
ATOM   1418  OG1 THR A  85      20.701 -33.101   1.071  1.00  0.00           O  
ATOM   1419  CG2 THR A  85      22.209 -31.910   2.526  1.00  0.00           C  
ATOM   1420  H   THR A  85      19.346 -31.328   2.311  1.00  0.00           H  
ATOM   1421  HA  THR A  85      21.428 -29.816   0.914  1.00  0.00           H  
ATOM   1422  HB  THR A  85      22.350 -32.068   0.395  1.00  0.00           H  
ATOM   1423  HG1 THR A  85      20.559 -33.333   0.150  1.00  0.00           H  
ATOM   1424 1HG2 THR A  85      22.775 -32.825   2.700  1.00  0.00           H  
ATOM   1425 2HG2 THR A  85      22.879 -31.052   2.584  1.00  0.00           H  
ATOM   1426 3HG2 THR A  85      21.433 -31.814   3.284  1.00  0.00           H  
ATOM   1427  N   SER A  86      18.893 -30.950  -0.715  1.00  0.00           N  
ATOM   1428  CA  SER A  86      18.322 -30.845  -2.051  1.00  0.00           C  
ATOM   1429  C   SER A  86      16.825 -30.539  -1.971  1.00  0.00           C  
ATOM   1430  O   SER A  86      16.159 -30.810  -0.978  1.00  0.00           O  
ATOM   1431  CB  SER A  86      18.552 -32.130  -2.821  1.00  0.00           C  
ATOM   1432  OG  SER A  86      17.836 -33.192  -2.252  1.00  0.00           O  
ATOM   1433  H   SER A  86      18.293 -31.202   0.057  1.00  0.00           H  
ATOM   1434  HA  SER A  86      18.806 -30.016  -2.571  1.00  0.00           H  
ATOM   1435 1HB  SER A  86      18.242 -31.994  -3.857  1.00  0.00           H  
ATOM   1436 2HB  SER A  86      19.615 -32.366  -2.826  1.00  0.00           H  
ATOM   1437  HG  SER A  86      16.941 -33.121  -2.593  1.00  0.00           H  
ATOM   1438  N   ASN A  87      16.290 -29.996  -3.049  1.00  0.00           N  
ATOM   1439  CA  ASN A  87      14.867 -29.610  -3.080  1.00  0.00           C  
ATOM   1440  C   ASN A  87      14.189 -29.894  -4.422  1.00  0.00           C  
ATOM   1441  O   ASN A  87      14.865 -29.946  -5.456  1.00  0.00           O  
ATOM   1442  CB  ASN A  87      14.717 -28.141  -2.728  1.00  0.00           C  
ATOM   1443  CG  ASN A  87      15.118 -27.843  -1.310  1.00  0.00           C  
ATOM   1444  OD1 ASN A  87      14.373 -28.132  -0.367  1.00  0.00           O  
ATOM   1445  ND2 ASN A  87      16.283 -27.270  -1.141  1.00  0.00           N  
ATOM   1446  H   ASN A  87      16.860 -29.840  -3.869  1.00  0.00           H  
ATOM   1447  HA  ASN A  87      14.316 -30.267  -2.406  1.00  0.00           H  
ATOM   1448 1HB  ASN A  87      15.330 -27.540  -3.401  1.00  0.00           H  
ATOM   1449 2HB  ASN A  87      13.680 -27.837  -2.871  1.00  0.00           H  
ATOM   1450 1HD2 ASN A  87      16.602 -27.048  -0.220  1.00  0.00           H  
ATOM   1451 2HD2 ASN A  87      16.853 -27.054  -1.933  1.00  0.00           H  
ATOM   1452  N   SER A  88      12.872 -30.134  -4.300  1.00  0.00           N  
ATOM   1453  CA  SER A  88      11.881 -30.313  -5.351  1.00  0.00           C  
ATOM   1454  C   SER A  88      11.577 -29.015  -6.062  1.00  0.00           C  
ATOM   1455  O   SER A  88      11.674 -27.928  -5.458  1.00  0.00           O  
ATOM   1456  CB  SER A  88      10.574 -30.904  -4.768  1.00  0.00           C  
ATOM   1457  OG  SER A  88       9.929 -30.037  -3.842  1.00  0.00           O  
ATOM   1458  H   SER A  88      12.580 -30.186  -3.334  1.00  0.00           H  
ATOM   1459  HA  SER A  88      12.279 -31.010  -6.089  1.00  0.00           H  
ATOM   1460 1HB  SER A  88       9.879 -31.122  -5.579  1.00  0.00           H  
ATOM   1461 2HB  SER A  88      10.793 -31.844  -4.263  1.00  0.00           H  
ATOM   1462  HG  SER A  88      10.046 -30.436  -2.978  1.00  0.00           H  
ATOM   1463  N   PRO A  89      11.205 -29.112  -7.341  1.00  0.00           N  
ATOM   1464  CA  PRO A  89      10.716 -27.907  -8.010  1.00  0.00           C  
ATOM   1465  C   PRO A  89       9.447 -27.320  -7.339  1.00  0.00           C  
ATOM   1466  O   PRO A  89       9.211 -26.130  -7.468  1.00  0.00           O  
ATOM   1467  CB  PRO A  89      10.469 -28.382  -9.454  1.00  0.00           C  
ATOM   1468  CG  PRO A  89      10.346 -29.878  -9.365  1.00  0.00           C  
ATOM   1469  CD  PRO A  89      11.142 -30.363  -8.177  1.00  0.00           C  
ATOM   1470  HA  PRO A  89      11.498 -27.134  -7.980  1.00  0.00           H  
ATOM   1471 1HB  PRO A  89       9.559 -27.912  -9.854  1.00  0.00           H  
ATOM   1472 2HB  PRO A  89      11.302 -28.070 -10.100  1.00  0.00           H  
ATOM   1473 1HG  PRO A  89       9.290 -30.166  -9.261  1.00  0.00           H  
ATOM   1474 2HG  PRO A  89      10.715 -30.344 -10.290  1.00  0.00           H  
ATOM   1475 1HD  PRO A  89      10.604 -31.187  -7.686  1.00  0.00           H  
ATOM   1476 2HD  PRO A  89      12.136 -30.695  -8.513  1.00  0.00           H  
ATOM   1477  N   PHE A  90       8.676 -28.154  -6.639  1.00  0.00           N  
ATOM   1478  CA  PHE A  90       7.487 -27.761  -5.877  1.00  0.00           C  
ATOM   1479  C   PHE A  90       7.785 -26.711  -4.814  1.00  0.00           C  
ATOM   1480  O   PHE A  90       7.078 -25.713  -4.736  1.00  0.00           O  
ATOM   1481  CB  PHE A  90       6.862 -28.987  -5.210  1.00  0.00           C  
ATOM   1482  CG  PHE A  90       5.732 -28.659  -4.276  1.00  0.00           C  
ATOM   1483  CD1 PHE A  90       4.469 -28.369  -4.768  1.00  0.00           C  
ATOM   1484  CD2 PHE A  90       5.931 -28.638  -2.904  1.00  0.00           C  
ATOM   1485  CE1 PHE A  90       3.428 -28.067  -3.910  1.00  0.00           C  
ATOM   1486  CE2 PHE A  90       4.893 -28.338  -2.043  1.00  0.00           C  
ATOM   1487  CZ  PHE A  90       3.640 -28.052  -2.547  1.00  0.00           C  
ATOM   1488  H   PHE A  90       8.953 -29.125  -6.652  1.00  0.00           H  
ATOM   1489  HA  PHE A  90       6.751 -27.353  -6.571  1.00  0.00           H  
ATOM   1490 1HB  PHE A  90       6.485 -29.665  -5.975  1.00  0.00           H  
ATOM   1491 2HB  PHE A  90       7.625 -29.522  -4.646  1.00  0.00           H  
ATOM   1492  HD1 PHE A  90       4.301 -28.383  -5.845  1.00  0.00           H  
ATOM   1493  HD2 PHE A  90       6.921 -28.864  -2.505  1.00  0.00           H  
ATOM   1494  HE1 PHE A  90       2.440 -27.841  -4.310  1.00  0.00           H  
ATOM   1495  HE2 PHE A  90       5.062 -28.326  -0.967  1.00  0.00           H  
ATOM   1496  HZ  PHE A  90       2.821 -27.813  -1.870  1.00  0.00           H  
ATOM   1497  N   LEU A  91       8.777 -26.965  -3.956  1.00  0.00           N  
ATOM   1498  CA  LEU A  91       9.141 -26.000  -2.927  1.00  0.00           C  
ATOM   1499  C   LEU A  91       9.631 -24.706  -3.568  1.00  0.00           C  
ATOM   1500  O   LEU A  91       9.267 -23.578  -3.170  1.00  0.00           O  
ATOM   1501  CB  LEU A  91      10.229 -26.577  -2.012  1.00  0.00           C  
ATOM   1502  CG  LEU A  91       9.776 -27.694  -1.064  1.00  0.00           C  
ATOM   1503  CD1 LEU A  91      10.988 -28.270  -0.342  1.00  0.00           C  
ATOM   1504  CD2 LEU A  91       8.762 -27.141  -0.074  1.00  0.00           C  
ATOM   1505  H   LEU A  91       9.284 -27.836  -4.016  1.00  0.00           H  
ATOM   1506  HA  LEU A  91       8.258 -25.786  -2.326  1.00  0.00           H  
ATOM   1507 1HB  LEU A  91      11.030 -26.974  -2.633  1.00  0.00           H  
ATOM   1508 2HB  LEU A  91      10.635 -25.769  -1.403  1.00  0.00           H  
ATOM   1509  HG  LEU A  91       9.319 -28.498  -1.641  1.00  0.00           H  
ATOM   1510 1HD1 LEU A  91      10.666 -29.064   0.331  1.00  0.00           H  
ATOM   1511 2HD1 LEU A  91      11.687 -28.676  -1.073  1.00  0.00           H  
ATOM   1512 3HD1 LEU A  91      11.477 -27.483   0.231  1.00  0.00           H  
ATOM   1513 1HD2 LEU A  91       8.440 -27.935   0.600  1.00  0.00           H  
ATOM   1514 2HD2 LEU A  91       9.220 -26.337   0.505  1.00  0.00           H  
ATOM   1515 3HD2 LEU A  91       7.900 -26.752  -0.615  1.00  0.00           H  
ATOM   1516  N   ARG A  92      10.441 -24.893  -4.584  1.00  0.00           N  
ATOM   1517  CA  ARG A  92      11.029 -23.805  -5.314  1.00  0.00           C  
ATOM   1518  C   ARG A  92       9.934 -22.883  -5.973  1.00  0.00           C  
ATOM   1519  O   ARG A  92      10.048 -21.627  -5.950  1.00  0.00           O  
ATOM   1520  CB  ARG A  92      11.946 -24.420  -6.356  1.00  0.00           C  
ATOM   1521  CG  ARG A  92      12.752 -23.485  -7.224  1.00  0.00           C  
ATOM   1522  CD  ARG A  92      13.876 -24.239  -7.963  1.00  0.00           C  
ATOM   1523  NE  ARG A  92      14.601 -23.293  -8.819  1.00  0.00           N  
ATOM   1524  CZ  ARG A  92      15.856 -23.393  -9.251  1.00  0.00           C  
ATOM   1525  NH1 ARG A  92      16.638 -24.422  -8.954  1.00  0.00           N  
ATOM   1526  NH2 ARG A  92      16.321 -22.425 -10.014  1.00  0.00           N  
ATOM   1527  H   ARG A  92      10.655 -25.842  -4.858  1.00  0.00           H  
ATOM   1528  HA  ARG A  92      11.604 -23.191  -4.620  1.00  0.00           H  
ATOM   1529 1HB  ARG A  92      12.667 -25.074  -5.866  1.00  0.00           H  
ATOM   1530 2HB  ARG A  92      11.360 -25.035  -7.039  1.00  0.00           H  
ATOM   1531 1HG  ARG A  92      12.099 -23.022  -7.964  1.00  0.00           H  
ATOM   1532 2HG  ARG A  92      13.203 -22.711  -6.603  1.00  0.00           H  
ATOM   1533 1HD  ARG A  92      14.560 -24.675  -7.236  1.00  0.00           H  
ATOM   1534 2HD  ARG A  92      13.442 -25.030  -8.574  1.00  0.00           H  
ATOM   1535  HE  ARG A  92      14.108 -22.466  -9.128  1.00  0.00           H  
ATOM   1536 1HH1 ARG A  92      16.286 -25.174  -8.378  1.00  0.00           H  
ATOM   1537 2HH1 ARG A  92      17.583 -24.455  -9.304  1.00  0.00           H  
ATOM   1538 1HH2 ARG A  92      15.729 -21.641 -10.254  1.00  0.00           H  
ATOM   1539 2HH2 ARG A  92      17.268 -22.466 -10.360  1.00  0.00           H  
ATOM   1540  N   ILE A  93       9.103 -23.286  -6.574  1.00  0.00           N  
ATOM   1541  CA  ILE A  93       7.923 -22.720  -7.221  1.00  0.00           C  
ATOM   1542  C   ILE A  93       6.806 -22.513  -6.227  1.00  0.00           C  
ATOM   1543  O   ILE A  93       6.066 -21.585  -6.362  1.00  0.00           O  
ATOM   1544  CB  ILE A  93       7.426 -23.625  -8.363  1.00  0.00           C  
ATOM   1545  CG1 ILE A  93       8.504 -23.764  -9.442  1.00  0.00           C  
ATOM   1546  CG2 ILE A  93       6.140 -23.072  -8.959  1.00  0.00           C  
ATOM   1547  CD1 ILE A  93       8.949 -22.446 -10.034  1.00  0.00           C  
ATOM   1548  H   ILE A  93       9.273 -24.280  -6.646  1.00  0.00           H  
ATOM   1549  HA  ILE A  93       8.190 -21.746  -7.635  1.00  0.00           H  
ATOM   1550  HB  ILE A  93       7.235 -24.626  -7.977  1.00  0.00           H  
ATOM   1551 1HG1 ILE A  93       9.377 -24.262  -9.021  1.00  0.00           H  
ATOM   1552 2HG1 ILE A  93       8.130 -24.391 -10.251  1.00  0.00           H  
ATOM   1553 1HG2 ILE A  93       5.804 -23.723  -9.765  1.00  0.00           H  
ATOM   1554 2HG2 ILE A  93       5.373 -23.023  -8.187  1.00  0.00           H  
ATOM   1555 3HG2 ILE A  93       6.323 -22.072  -9.353  1.00  0.00           H  
ATOM   1556 1HD1 ILE A  93       9.713 -22.627 -10.790  1.00  0.00           H  
ATOM   1557 2HD1 ILE A  93       8.095 -21.946 -10.493  1.00  0.00           H  
ATOM   1558 3HD1 ILE A  93       9.360 -21.815  -9.247  1.00  0.00           H  
ATOM   1559  N   LEU A  94       6.399 -23.080  -5.498  1.00  0.00           N  
ATOM   1560  CA  LEU A  94       5.418 -22.629  -4.500  1.00  0.00           C  
ATOM   1561  C   LEU A  94       5.911 -21.361  -3.766  1.00  0.00           C  
ATOM   1562  O   LEU A  94       5.161 -20.374  -3.627  1.00  0.00           O  
ATOM   1563  CB  LEU A  94       5.148 -23.747  -3.485  1.00  0.00           C  
ATOM   1564  CG  LEU A  94       4.152 -23.406  -2.369  1.00  0.00           C  
ATOM   1565  CD1 LEU A  94       2.782 -23.133  -2.976  1.00  0.00           C  
ATOM   1566  CD2 LEU A  94       4.090 -24.555  -1.374  1.00  0.00           C  
ATOM   1567  H   LEU A  94       6.714 -24.039  -5.478  1.00  0.00           H  
ATOM   1568  HA  LEU A  94       4.505 -22.339  -5.019  1.00  0.00           H  
ATOM   1569 1HB  LEU A  94       4.763 -24.615  -4.018  1.00  0.00           H  
ATOM   1570 2HB  LEU A  94       6.090 -24.025  -3.014  1.00  0.00           H  
ATOM   1571  HG  LEU A  94       4.475 -22.499  -1.857  1.00  0.00           H  
ATOM   1572 1HD1 LEU A  94       2.074 -22.890  -2.184  1.00  0.00           H  
ATOM   1573 2HD1 LEU A  94       2.851 -22.294  -3.669  1.00  0.00           H  
ATOM   1574 3HD1 LEU A  94       2.438 -24.018  -3.510  1.00  0.00           H  
ATOM   1575 1HD2 LEU A  94       3.382 -24.312  -0.581  1.00  0.00           H  
ATOM   1576 2HD2 LEU A  94       3.765 -25.461  -1.885  1.00  0.00           H  
ATOM   1577 3HD2 LEU A  94       5.078 -24.716  -0.943  1.00  0.00           H  
ATOM   1578  N   HIS A  95       7.192 -21.372  -3.372  1.00  0.00           N  
ATOM   1579  CA  HIS A  95       7.905 -20.217  -2.833  1.00  0.00           C  
ATOM   1580  C   HIS A  95       7.780 -18.999  -3.775  1.00  0.00           C  
ATOM   1581  O   HIS A  95       7.489 -17.910  -3.330  1.00  0.00           O  
ATOM   1582  CB  HIS A  95       9.383 -20.556  -2.609  1.00  0.00           C  
ATOM   1583  CG  HIS A  95      10.163 -19.451  -1.967  1.00  0.00           C  
ATOM   1584  ND1 HIS A  95      10.140 -19.218  -0.608  1.00  0.00           N  
ATOM   1585  CD2 HIS A  95      10.986 -18.516  -2.496  1.00  0.00           C  
ATOM   1586  CE1 HIS A  95      10.918 -18.186  -0.329  1.00  0.00           C  
ATOM   1587  NE2 HIS A  95      11.442 -17.743  -1.457  1.00  0.00           N  
ATOM   1588  H   HIS A  95       7.678 -22.252  -3.463  1.00  0.00           H  
ATOM   1589  HA  HIS A  95       7.488 -19.953  -1.862  1.00  0.00           H  
ATOM   1590 1HB  HIS A  95       9.461 -21.441  -1.978  1.00  0.00           H  
ATOM   1591 2HB  HIS A  95       9.850 -20.792  -3.565  1.00  0.00           H  
ATOM   1592  HD1 HIS A  95       9.684 -19.781   0.082  1.00  0.00           H  
ATOM   1593  HD2 HIS A  95      11.308 -18.305  -3.516  1.00  0.00           H  
ATOM   1594  HE1 HIS A  95      11.036 -17.842   0.699  1.00  0.00           H  
ATOM   1595  N   PHE A  96       8.102 -19.163  -5.050  1.00  0.00           N  
ATOM   1596  CA  PHE A  96       7.944 -18.109  -6.073  1.00  0.00           C  
ATOM   1597  C   PHE A  96       6.484 -17.612  -6.181  1.00  0.00           C  
ATOM   1598  O   PHE A  96       6.221 -16.422  -6.147  1.00  0.00           O  
ATOM   1599  CB  PHE A  96       8.409 -18.626  -7.435  1.00  0.00           C  
ATOM   1600  CG  PHE A  96       7.994 -17.755  -8.587  1.00  0.00           C  
ATOM   1601  CD1 PHE A  96       8.517 -16.479  -8.735  1.00  0.00           C  
ATOM   1602  CD2 PHE A  96       7.078 -18.210  -9.524  1.00  0.00           C  
ATOM   1603  CE1 PHE A  96       8.135 -15.678  -9.795  1.00  0.00           C  
ATOM   1604  CE2 PHE A  96       6.696 -17.411 -10.585  1.00  0.00           C  
ATOM   1605  CZ  PHE A  96       7.225 -16.144 -10.719  1.00  0.00           C  
ATOM   1606  H   PHE A  96       8.474 -20.061  -5.322  1.00  0.00           H  
ATOM   1607  HA  PHE A  96       8.576 -17.264  -5.799  1.00  0.00           H  
ATOM   1608 1HB  PHE A  96       9.496 -18.704  -7.443  1.00  0.00           H  
ATOM   1609 2HB  PHE A  96       8.008 -19.624  -7.602  1.00  0.00           H  
ATOM   1610  HD1 PHE A  96       9.238 -16.112  -8.005  1.00  0.00           H  
ATOM   1611  HD2 PHE A  96       6.660 -19.211  -9.418  1.00  0.00           H  
ATOM   1612  HE1 PHE A  96       8.554 -14.677  -9.899  1.00  0.00           H  
ATOM   1613  HE2 PHE A  96       5.976 -17.781 -11.315  1.00  0.00           H  
ATOM   1614  HZ  PHE A  96       6.923 -15.512 -11.554  1.00  0.00           H  
ATOM   1615  N   ILE A  97       5.550 -18.548  -6.301  1.00  0.00           N  
ATOM   1616  CA  ILE A  97       4.159 -18.206  -6.564  1.00  0.00           C  
ATOM   1617  C   ILE A  97       3.673 -17.400  -5.374  1.00  0.00           C  
ATOM   1618  O   ILE A  97       3.190 -16.292  -5.552  1.00  0.00           O  
ATOM   1619  CB  ILE A  97       3.282 -19.455  -6.765  1.00  0.00           C  
ATOM   1620  CG1 ILE A  97       3.659 -20.168  -8.067  1.00  0.00           C  
ATOM   1621  CG2 ILE A  97       1.809 -19.075  -6.770  1.00  0.00           C  
ATOM   1622  CD1 ILE A  97       3.042 -21.541  -8.212  1.00  0.00           C  
ATOM   1623  H   ILE A  97       5.809 -19.520  -6.207  1.00  0.00           H  
ATOM   1624  HA  ILE A  97       4.123 -17.620  -7.483  1.00  0.00           H  
ATOM   1625  HB  ILE A  97       3.463 -20.161  -5.956  1.00  0.00           H  
ATOM   1626 1HG1 ILE A  97       3.346 -19.562  -8.917  1.00  0.00           H  
ATOM   1627 2HG1 ILE A  97       4.742 -20.274  -8.123  1.00  0.00           H  
ATOM   1628 1HG2 ILE A  97       1.203 -19.970  -6.914  1.00  0.00           H  
ATOM   1629 2HG2 ILE A  97       1.550 -18.612  -5.819  1.00  0.00           H  
ATOM   1630 3HG2 ILE A  97       1.617 -18.372  -7.581  1.00  0.00           H  
ATOM   1631 1HD1 ILE A  97       3.356 -21.982  -9.158  1.00  0.00           H  
ATOM   1632 2HD1 ILE A  97       3.371 -22.176  -7.388  1.00  0.00           H  
ATOM   1633 3HD1 ILE A  97       1.957 -21.455  -8.194  1.00  0.00           H  
ATOM   1634  N   LEU A  98       3.872 -17.940  -4.162  1.00  0.00           N  
ATOM   1635  CA  LEU A  98       3.374 -17.325  -2.944  1.00  0.00           C  
ATOM   1636  C   LEU A  98       4.041 -15.994  -2.802  1.00  0.00           C  
ATOM   1637  O   LEU A  98       3.387 -15.026  -2.416  1.00  0.00           O  
ATOM   1638  CB  LEU A  98       3.662 -18.197  -1.716  1.00  0.00           C  
ATOM   1639  CG  LEU A  98       2.830 -19.482  -1.602  1.00  0.00           C  
ATOM   1640  CD1 LEU A  98       3.325 -20.305  -0.420  1.00  0.00           C  
ATOM   1641  CD2 LEU A  98       1.361 -19.123  -1.442  1.00  0.00           C  
ATOM   1642  H   LEU A  98       4.387 -18.808  -4.099  1.00  0.00           H  
ATOM   1643  HA  LEU A  98       2.296 -17.201  -3.035  1.00  0.00           H  
ATOM   1644 1HB  LEU A  98       4.712 -18.483  -1.731  1.00  0.00           H  
ATOM   1645 2HB  LEU A  98       3.481 -17.605  -0.819  1.00  0.00           H  
ATOM   1646  HG  LEU A  98       2.961 -20.081  -2.504  1.00  0.00           H  
ATOM   1647 1HD1 LEU A  98       2.734 -21.217  -0.340  1.00  0.00           H  
ATOM   1648 2HD1 LEU A  98       4.373 -20.564  -0.570  1.00  0.00           H  
ATOM   1649 3HD1 LEU A  98       3.221 -19.724   0.496  1.00  0.00           H  
ATOM   1650 1HD2 LEU A  98       0.769 -20.035  -1.362  1.00  0.00           H  
ATOM   1651 2HD2 LEU A  98       1.228 -18.525  -0.540  1.00  0.00           H  
ATOM   1652 3HD2 LEU A  98       1.029 -18.550  -2.309  1.00  0.00           H  
ATOM   1653  N   ALA A  99       5.339 -15.914  -3.134  1.00  0.00           N  
ATOM   1654  CA  ALA A  99       6.044 -14.629  -3.047  1.00  0.00           C  
ATOM   1655  C   ALA A  99       5.438 -13.513  -3.931  1.00  0.00           C  
ATOM   1656  O   ALA A  99       5.321 -12.395  -3.454  1.00  0.00           O  
ATOM   1657  CB  ALA A  99       7.531 -14.773  -3.357  1.00  0.00           C  
ATOM   1658  H   ALA A  99       5.844 -16.731  -3.447  1.00  0.00           H  
ATOM   1659  HA  ALA A  99       5.944 -14.257  -2.027  1.00  0.00           H  
ATOM   1660 1HB  ALA A  99       8.015 -13.799  -3.280  1.00  0.00           H  
ATOM   1661 2HB  ALA A  99       7.986 -15.461  -2.644  1.00  0.00           H  
ATOM   1662 3HB  ALA A  99       7.656 -15.162  -4.366  1.00  0.00           H  
ATOM   1663  N   LEU A 100       5.062 -13.773  -5.181  1.00  0.00           N  
ATOM   1664  CA  LEU A 100       4.425 -12.692  -5.989  1.00  0.00           C  
ATOM   1665  C   LEU A 100       3.068 -12.256  -5.358  1.00  0.00           C  
ATOM   1666  O   LEU A 100       2.710 -11.056  -5.316  1.00  0.00           O  
ATOM   1667  CB  LEU A 100       4.200 -13.166  -7.430  1.00  0.00           C  
ATOM   1668  CG  LEU A 100       5.464 -13.312  -8.287  1.00  0.00           C  
ATOM   1669  CD1 LEU A 100       5.080 -13.783  -9.683  1.00  0.00           C  
ATOM   1670  CD2 LEU A 100       6.198 -11.981  -8.342  1.00  0.00           C  
ATOM   1671  H   LEU A 100       5.198 -14.684  -5.596  1.00  0.00           H  
ATOM   1672  HA  LEU A 100       5.070 -11.813  -5.960  1.00  0.00           H  
ATOM   1673 1HB  LEU A 100       3.704 -14.135  -7.404  1.00  0.00           H  
ATOM   1674 2HB  LEU A 100       3.541 -12.457  -7.930  1.00  0.00           H  
ATOM   1675  HG  LEU A 100       6.116 -14.068  -7.848  1.00  0.00           H  
ATOM   1676 1HD1 LEU A 100       5.978 -13.887 -10.292  1.00  0.00           H  
ATOM   1677 2HD1 LEU A 100       4.574 -14.746  -9.616  1.00  0.00           H  
ATOM   1678 3HD1 LEU A 100       4.413 -13.054 -10.142  1.00  0.00           H  
ATOM   1679 1HD2 LEU A 100       7.097 -12.085  -8.950  1.00  0.00           H  
ATOM   1680 2HD2 LEU A 100       5.547 -11.224  -8.782  1.00  0.00           H  
ATOM   1681 3HD2 LEU A 100       6.476 -11.677  -7.332  1.00  0.00           H  
ATOM   1682  N   LEU A 101       2.354 -13.217  -4.805  1.00  0.00           N  
ATOM   1683  CA  LEU A 101       1.122 -12.884  -4.088  1.00  0.00           C  
ATOM   1684  C   LEU A 101       1.340 -11.991  -2.869  1.00  0.00           C  
ATOM   1685  O   LEU A 101       0.511 -11.127  -2.632  1.00  0.00           O  
ATOM   1686  CB  LEU A 101       0.424 -14.176  -3.644  1.00  0.00           C  
ATOM   1687  CG  LEU A 101      -0.115 -15.063  -4.773  1.00  0.00           C  
ATOM   1688  CD1 LEU A 101      -0.633 -16.371  -4.190  1.00  0.00           C  
ATOM   1689  CD2 LEU A 101      -1.216 -14.323  -5.519  1.00  0.00           C  
ATOM   1690  H   LEU A 101       2.642 -14.184  -4.866  1.00  0.00           H  
ATOM   1691  HA  LEU A 101       0.510 -12.250  -4.728  1.00  0.00           H  
ATOM   1692 1HB  LEU A 101       1.128 -14.770  -3.064  1.00  0.00           H  
ATOM   1693 2HB  LEU A 101      -0.415 -13.913  -3.000  1.00  0.00           H  
ATOM   1694  HG  LEU A 101       0.693 -15.303  -5.464  1.00  0.00           H  
ATOM   1695 1HD1 LEU A 101      -1.015 -17.001  -4.992  1.00  0.00           H  
ATOM   1696 2HD1 LEU A 101       0.180 -16.888  -3.679  1.00  0.00           H  
ATOM   1697 3HD1 LEU A 101      -1.433 -16.161  -3.481  1.00  0.00           H  
ATOM   1698 1HD2 LEU A 101      -1.598 -14.954  -6.322  1.00  0.00           H  
ATOM   1699 2HD2 LEU A 101      -2.025 -14.084  -4.829  1.00  0.00           H  
ATOM   1700 3HD2 LEU A 101      -0.814 -13.402  -5.941  1.00  0.00           H  
ATOM   1701  N   VAL A 102       2.511 -12.093  -2.185  1.00  0.00           N  
ATOM   1702  CA  VAL A 102       2.878 -11.148  -1.125  1.00  0.00           C  
ATOM   1703  C   VAL A 102       2.996  -9.691  -1.618  1.00  0.00           C  
ATOM   1704  O   VAL A 102       2.518  -8.703  -0.937  1.00  0.00           O  
ATOM   1705  CB  VAL A 102       4.219 -11.574  -0.497  1.00  0.00           C  
ATOM   1706  CG1 VAL A 102       4.720 -10.506   0.464  1.00  0.00           C  
ATOM   1707  CG2 VAL A 102       4.055 -12.908   0.217  1.00  0.00           C  
ATOM   1708  H   VAL A 102       3.147 -12.843  -2.418  1.00  0.00           H  
ATOM   1709  HA  VAL A 102       2.075 -11.128  -0.387  1.00  0.00           H  
ATOM   1710  HB  VAL A 102       4.964 -11.672  -1.286  1.00  0.00           H  
ATOM   1711 1HG1 VAL A 102       5.668 -10.824   0.898  1.00  0.00           H  
ATOM   1712 2HG1 VAL A 102       4.864  -9.570  -0.075  1.00  0.00           H  
ATOM   1713 3HG1 VAL A 102       3.989 -10.360   1.259  1.00  0.00           H  
ATOM   1714 1HG2 VAL A 102       5.007 -13.203   0.658  1.00  0.00           H  
ATOM   1715 2HG2 VAL A 102       3.305 -12.811   1.002  1.00  0.00           H  
ATOM   1716 3HG2 VAL A 102       3.736 -13.666  -0.498  1.00  0.00           H  
ATOM   1717  N   PHE A 103       3.695  -9.525  -2.733  1.00  0.00           N  
ATOM   1718  CA  PHE A 103       3.931  -8.192  -3.332  1.00  0.00           C  
ATOM   1719  C   PHE A 103       2.621  -7.534  -3.805  1.00  0.00           C  
ATOM   1720  O   PHE A 103       2.372  -6.376  -3.503  1.00  0.00           O  
ATOM   1721  CB  PHE A 103       4.899  -8.303  -4.512  1.00  0.00           C  
ATOM   1722  CG  PHE A 103       6.329  -8.520  -4.104  1.00  0.00           C  
ATOM   1723  CD1 PHE A 103       6.860  -9.799  -4.038  1.00  0.00           C  
ATOM   1724  CD2 PHE A 103       7.145  -7.445  -3.786  1.00  0.00           C  
ATOM   1725  CE1 PHE A 103       8.175  -9.999  -3.663  1.00  0.00           C  
ATOM   1726  CE2 PHE A 103       8.460  -7.642  -3.412  1.00  0.00           C  
ATOM   1727  CZ  PHE A 103       8.975  -8.921  -3.350  1.00  0.00           C  
ATOM   1728  H   PHE A 103       4.078 -10.342  -3.185  1.00  0.00           H  
ATOM   1729  HA  PHE A 103       4.358  -7.540  -2.569  1.00  0.00           H  
ATOM   1730 1HB  PHE A 103       4.599  -9.132  -5.151  1.00  0.00           H  
ATOM   1731 2HB  PHE A 103       4.850  -7.394  -5.110  1.00  0.00           H  
ATOM   1732  HD1 PHE A 103       6.227 -10.652  -4.286  1.00  0.00           H  
ATOM   1733  HD2 PHE A 103       6.738  -6.434  -3.835  1.00  0.00           H  
ATOM   1734  HE1 PHE A 103       8.580 -11.010  -3.614  1.00  0.00           H  
ATOM   1735  HE2 PHE A 103       9.091  -6.788  -3.165  1.00  0.00           H  
ATOM   1736  HZ  PHE A 103      10.011  -9.078  -3.054  1.00  0.00           H  
ATOM   1737  N   ILE A 104       1.771  -8.337  -4.424  1.00  0.00           N  
ATOM   1738  CA  ILE A 104       0.430  -7.878  -4.966  1.00  0.00           C  
ATOM   1739  C   ILE A 104      -0.449  -7.352  -3.840  1.00  0.00           C  
ATOM   1740  O   ILE A 104      -0.897  -6.195  -3.865  1.00  0.00           O  
ATOM   1741  CB  ILE A 104      -0.319  -9.013  -5.688  1.00  0.00           C  
ATOM   1742  CG1 ILE A 104       0.409  -9.395  -6.980  1.00  0.00           C  
ATOM   1743  CG2 ILE A 104      -1.753  -8.601  -5.983  1.00  0.00           C  
ATOM   1744  CD1 ILE A 104      -0.063 -10.698  -7.584  1.00  0.00           C  
ATOM   1745  H   ILE A 104       2.043  -9.304  -4.537  1.00  0.00           H  
ATOM   1746  HA  ILE A 104       0.610  -7.081  -5.686  1.00  0.00           H  
ATOM   1747  HB  ILE A 104      -0.328  -9.902  -5.058  1.00  0.00           H  
ATOM   1748 1HG1 ILE A 104       0.275  -8.607  -7.720  1.00  0.00           H  
ATOM   1749 2HG1 ILE A 104       1.478  -9.479  -6.784  1.00  0.00           H  
ATOM   1750 1HG2 ILE A 104      -2.267  -9.415  -6.495  1.00  0.00           H  
ATOM   1751 2HG2 ILE A 104      -2.266  -8.378  -5.049  1.00  0.00           H  
ATOM   1752 3HG2 ILE A 104      -1.753  -7.715  -6.619  1.00  0.00           H  
ATOM   1753 1HD1 ILE A 104       0.500 -10.901  -8.496  1.00  0.00           H  
ATOM   1754 2HD1 ILE A 104       0.096 -11.508  -6.872  1.00  0.00           H  
ATOM   1755 3HD1 ILE A 104      -1.123 -10.626  -7.822  1.00  0.00           H  
ATOM   1756  N   THR A 105      -0.598  -8.141  -2.787  1.00  0.00           N  
ATOM   1757  CA  THR A 105      -1.363  -7.677  -1.609  1.00  0.00           C  
ATOM   1758  C   THR A 105      -0.746  -6.498  -0.917  1.00  0.00           C  
ATOM   1759  O   THR A 105      -1.460  -5.552  -0.551  1.00  0.00           O  
ATOM   1760  CB  THR A 105      -1.533  -8.807  -0.577  1.00  0.00           C  
ATOM   1761  OG1 THR A 105      -2.176  -9.929  -1.195  1.00  0.00           O  
ATOM   1762  CG2 THR A 105      -2.371  -8.333   0.601  1.00  0.00           C  
ATOM   1763  H   THR A 105      -0.193  -9.066  -2.777  1.00  0.00           H  
ATOM   1764  HA  THR A 105      -2.348  -7.347  -1.942  1.00  0.00           H  
ATOM   1765  HB  THR A 105      -0.554  -9.120  -0.216  1.00  0.00           H  
ATOM   1766  HG1 THR A 105      -1.534 -10.418  -1.716  1.00  0.00           H  
ATOM   1767 1HG2 THR A 105      -2.480  -9.145   1.320  1.00  0.00           H  
ATOM   1768 2HG2 THR A 105      -1.880  -7.487   1.080  1.00  0.00           H  
ATOM   1769 3HG2 THR A 105      -3.355  -8.028   0.247  1.00  0.00           H  
ATOM   1770  N   GLY A 106       0.582  -6.502  -0.769  1.00  0.00           N  
ATOM   1771  CA  GLY A 106       1.245  -5.328  -0.176  1.00  0.00           C  
ATOM   1772  C   GLY A 106       0.911  -3.991  -0.879  1.00  0.00           C  
ATOM   1773  O   GLY A 106       0.542  -2.972  -0.229  1.00  0.00           O  
ATOM   1774  H   GLY A 106       1.142  -7.292  -1.055  1.00  0.00           H  
ATOM   1775 1HA  GLY A 106       0.962  -5.240   0.874  1.00  0.00           H  
ATOM   1776 2HA  GLY A 106       2.325  -5.466  -0.206  1.00  0.00           H  
ATOM   1777  N   PHE A 107       1.105  -3.994  -2.181  1.00  0.00           N  
ATOM   1778  CA  PHE A 107       0.856  -2.820  -3.029  1.00  0.00           C  
ATOM   1779  C   PHE A 107      -0.655  -2.406  -2.986  1.00  0.00           C  
ATOM   1780  O   PHE A 107      -0.956  -1.223  -2.921  1.00  0.00           O  
ATOM   1781  CB  PHE A 107       1.281  -3.114  -4.469  1.00  0.00           C  
ATOM   1782  CG  PHE A 107       2.767  -3.067  -4.684  1.00  0.00           C  
ATOM   1783  CD1 PHE A 107       3.440  -4.157  -5.216  1.00  0.00           C  
ATOM   1784  CD2 PHE A 107       3.495  -1.934  -4.354  1.00  0.00           C  
ATOM   1785  CE1 PHE A 107       4.808  -4.114  -5.413  1.00  0.00           C  
ATOM   1786  CE2 PHE A 107       4.861  -1.888  -4.551  1.00  0.00           C  
ATOM   1787  CZ  PHE A 107       5.518  -2.980  -5.082  1.00  0.00           C  
ATOM   1788  H   PHE A 107       1.441  -4.846  -2.606  1.00  0.00           H  
ATOM   1789  HA  PHE A 107       1.394  -1.970  -2.611  1.00  0.00           H  
ATOM   1790 1HB  PHE A 107       0.927  -4.103  -4.758  1.00  0.00           H  
ATOM   1791 2HB  PHE A 107       0.817  -2.392  -5.140  1.00  0.00           H  
ATOM   1792  HD1 PHE A 107       2.878  -5.053  -5.479  1.00  0.00           H  
ATOM   1793  HD2 PHE A 107       2.976  -1.071  -3.935  1.00  0.00           H  
ATOM   1794  HE1 PHE A 107       5.324  -4.978  -5.832  1.00  0.00           H  
ATOM   1795  HE2 PHE A 107       5.421  -0.991  -4.288  1.00  0.00           H  
ATOM   1796  HZ  PHE A 107       6.595  -2.947  -5.236  1.00  0.00           H  
ATOM   1797  N   LEU A 108      -1.576  -3.381  -2.931  1.00  0.00           N  
ATOM   1798  CA  LEU A 108      -3.010  -3.075  -2.761  1.00  0.00           C  
ATOM   1799  C   LEU A 108      -3.292  -2.328  -1.477  1.00  0.00           C  
ATOM   1800  O   LEU A 108      -4.282  -1.619  -1.396  1.00  0.00           O  
ATOM   1801  CB  LEU A 108      -3.835  -4.368  -2.778  1.00  0.00           C  
ATOM   1802  CG  LEU A 108      -3.940  -5.073  -4.137  1.00  0.00           C  
ATOM   1803  CD1 LEU A 108      -4.654  -6.406  -3.964  1.00  0.00           C  
ATOM   1804  CD2 LEU A 108      -4.683  -4.177  -5.117  1.00  0.00           C  
ATOM   1805  H   LEU A 108      -1.284  -4.344  -3.006  1.00  0.00           H  
ATOM   1806  HA  LEU A 108      -3.334  -2.461  -3.602  1.00  0.00           H  
ATOM   1807 1HB  LEU A 108      -3.393  -5.071  -2.074  1.00  0.00           H  
ATOM   1808 2HB  LEU A 108      -4.847  -4.139  -2.444  1.00  0.00           H  
ATOM   1809  HG  LEU A 108      -2.939  -5.277  -4.519  1.00  0.00           H  
ATOM   1810 1HD1 LEU A 108      -4.729  -6.907  -4.929  1.00  0.00           H  
ATOM   1811 2HD1 LEU A 108      -4.091  -7.034  -3.273  1.00  0.00           H  
ATOM   1812 3HD1 LEU A 108      -5.654  -6.234  -3.566  1.00  0.00           H  
ATOM   1813 1HD2 LEU A 108      -4.757  -4.678  -6.083  1.00  0.00           H  
ATOM   1814 2HD2 LEU A 108      -5.684  -3.973  -4.736  1.00  0.00           H  
ATOM   1815 3HD2 LEU A 108      -4.141  -3.239  -5.235  1.00  0.00           H  
ATOM   1816  N   MET A 109      -2.516  -2.574  -0.388  1.00  0.00           N  
ATOM   1817  CA  MET A 109      -2.712  -1.844   0.846  1.00  0.00           C  
ATOM   1818  C   MET A 109      -2.522  -0.352   0.695  1.00  0.00           C  
ATOM   1819  O   MET A 109      -3.007   0.416   1.529  1.00  0.00           O  
ATOM   1820  CB  MET A 109      -1.854  -2.332   2.041  1.00  0.00           C  
ATOM   1821  CG  MET A 109      -2.359  -3.666   2.609  1.00  0.00           C  
ATOM   1822  SD  MET A 109      -1.622  -4.269   4.159  1.00  0.00           S  
ATOM   1823  CE  MET A 109      -0.120  -4.915   3.397  1.00  0.00           C  
ATOM   1824  H   MET A 109      -1.791  -3.276  -0.434  1.00  0.00           H  
ATOM   1825  HA  MET A 109      -3.753  -1.952   1.151  1.00  0.00           H  
ATOM   1826 1HB  MET A 109      -0.820  -2.451   1.721  1.00  0.00           H  
ATOM   1827 2HB  MET A 109      -1.868  -1.581   2.830  1.00  0.00           H  
ATOM   1828 1HG  MET A 109      -3.429  -3.597   2.800  1.00  0.00           H  
ATOM   1829 2HG  MET A 109      -2.194  -4.458   1.879  1.00  0.00           H  
ATOM   1830 1HE  MET A 109       0.519  -5.353   4.164  1.00  0.00           H  
ATOM   1831 2HE  MET A 109      -0.383  -5.679   2.664  1.00  0.00           H  
ATOM   1832 3HE  MET A 109       0.414  -4.104   2.899  1.00  0.00           H  
ATOM   1833  N   LEU A 110      -1.871   0.117  -0.394  1.00  0.00           N  
ATOM   1834  CA  LEU A 110      -1.687   1.535  -0.582  1.00  0.00           C  
ATOM   1835  C   LEU A 110      -3.008   2.212  -0.812  1.00  0.00           C  
ATOM   1836  O   LEU A 110      -3.195   3.355  -0.391  1.00  0.00           O  
ATOM   1837  CB  LEU A 110      -0.753   1.801  -1.769  1.00  0.00           C  
ATOM   1838  CG  LEU A 110       0.707   1.370  -1.577  1.00  0.00           C  
ATOM   1839  CD1 LEU A 110       1.456   1.511  -2.895  1.00  0.00           C  
ATOM   1840  CD2 LEU A 110       1.348   2.219  -0.489  1.00  0.00           C  
ATOM   1841  H   LEU A 110      -1.507  -0.522  -1.086  1.00  0.00           H  
ATOM   1842  HA  LEU A 110      -1.292   1.958   0.340  1.00  0.00           H  
ATOM   1843 1HB  LEU A 110      -1.141   1.277  -2.641  1.00  0.00           H  
ATOM   1844 2HB  LEU A 110      -0.757   2.870  -1.982  1.00  0.00           H  
ATOM   1845  HG  LEU A 110       0.740   0.320  -1.285  1.00  0.00           H  
ATOM   1846 1HD1 LEU A 110       2.493   1.205  -2.758  1.00  0.00           H  
ATOM   1847 2HD1 LEU A 110       0.988   0.879  -3.649  1.00  0.00           H  
ATOM   1848 3HD1 LEU A 110       1.426   2.550  -3.221  1.00  0.00           H  
ATOM   1849 1HD2 LEU A 110       2.385   1.912  -0.352  1.00  0.00           H  
ATOM   1850 2HD2 LEU A 110       1.316   3.269  -0.781  1.00  0.00           H  
ATOM   1851 3HD2 LEU A 110       0.803   2.085   0.445  1.00  0.00           H  
ATOM   1852  N   ASN A 111      -3.982   1.515  -1.432  1.00  0.00           N  
ATOM   1853  CA  ASN A 111      -5.216   2.143  -1.815  1.00  0.00           C  
ATOM   1854  C   ASN A 111      -6.192   1.943  -0.696  1.00  0.00           C  
ATOM   1855  O   ASN A 111      -7.208   1.267  -0.832  1.00  0.00           O  
ATOM   1856  CB  ASN A 111      -5.747   1.584  -3.123  1.00  0.00           C  
ATOM   1857  CG  ASN A 111      -4.826   1.849  -4.281  1.00  0.00           C  
ATOM   1858  OD1 ASN A 111      -4.264   2.944  -4.406  1.00  0.00           O  
ATOM   1859  ND2 ASN A 111      -4.658   0.867  -5.130  1.00  0.00           N  
ATOM   1860  H   ASN A 111      -3.846   0.535  -1.632  1.00  0.00           H  
ATOM   1861  HA  ASN A 111      -5.022   3.199  -2.006  1.00  0.00           H  
ATOM   1862 1HB  ASN A 111      -5.891   0.507  -3.027  1.00  0.00           H  
ATOM   1863 2HB  ASN A 111      -6.720   2.027  -3.339  1.00  0.00           H  
ATOM   1864 1HD2 ASN A 111      -4.056   0.987  -5.920  1.00  0.00           H  
ATOM   1865 2HD2 ASN A 111      -5.132  -0.001  -4.989  1.00  0.00           H  
ATOM   1866  N   GLN A 112      -5.874   2.528   0.473  1.00  0.00           N  
ATOM   1867  CA  GLN A 112      -6.666   2.359   1.655  1.00  0.00           C  
ATOM   1868  C   GLN A 112      -6.705   3.717   2.252  1.00  0.00           C  
ATOM   1869  O   GLN A 112      -6.082   4.640   1.733  1.00  0.00           O  
ATOM   1870  OXT GLN A 112      -7.347   3.916   3.246  1.00  0.00           O  
ATOM   1871  CB  GLN A 112      -6.071   1.333   2.624  1.00  0.00           C  
ATOM   1872  CG  GLN A 112      -6.005  -0.080   2.071  1.00  0.00           C  
ATOM   1873  CD  GLN A 112      -7.353  -0.777   2.101  1.00  0.00           C  
ATOM   1874  OE1 GLN A 112      -7.663  -1.518   3.038  1.00  0.00           O  
ATOM   1875  NE2 GLN A 112      -8.162  -0.543   1.074  1.00  0.00           N  
ATOM   1876  H   GLN A 112      -5.047   3.106   0.514  1.00  0.00           H  
ATOM   1877  HA  GLN A 112      -7.627   1.931   1.368  1.00  0.00           H  
ATOM   1878 1HB  GLN A 112      -5.060   1.635   2.897  1.00  0.00           H  
ATOM   1879 2HB  GLN A 112      -6.664   1.310   3.538  1.00  0.00           H  
ATOM   1880 1HG  GLN A 112      -5.665  -0.039   1.037  1.00  0.00           H  
ATOM   1881 2HG  GLN A 112      -5.306  -0.662   2.672  1.00  0.00           H  
ATOM   1882 1HE2 GLN A 112      -9.064  -0.975   1.039  1.00  0.00           H  
ATOM   1883 2HE2 GLN A 112      -7.870   0.065   0.336  1.00  0.00           H  
TER                                                                             
HETATM 1885 FE   HEM B 113      13.018 -16.401  -1.530  1.00  0.00          FE  
HETATM 1886  NA  HEM B 113      14.089 -17.694  -2.592  1.00  0.00           N  
HETATM 1887  C1A HEM B 113      14.902 -18.711  -2.089  1.00  0.00           C  
HETATM 1888  CHA HEM B 113      15.262 -18.953  -0.762  1.00  0.00           C  
HETATM 1889  C4D HEM B 113      14.641 -18.210   0.249  1.00  0.00           C  
HETATM 1890  ND  HEM B 113      13.757 -17.174   0.118  1.00  0.00           N  
HETATM 1891  C1D HEM B 113      13.490 -16.793   1.361  1.00  0.00           C  
HETATM 1892  CHD HEM B 113      12.618 -15.797   1.753  1.00  0.00           C  
HETATM 1893  C4C HEM B 113      11.864 -15.055   0.913  1.00  0.00           C  
HETATM 1894  C3C HEM B 113      10.891 -14.130   1.339  1.00  0.00           C  
HETATM 1895  CAC HEM B 113      10.627 -13.931   2.777  1.00  0.00           C  
HETATM 1896  CBC HEM B 113      10.705 -12.791   3.385  1.00  0.00           C  
HETATM 1897  C2C HEM B 113      10.346 -13.619   0.192  1.00  0.00           C  
HETATM 1898  CMC HEM B 113       9.268 -12.567   0.071  1.00  0.00           C  
HETATM 1899  C1C HEM B 113      10.973 -14.255  -0.904  1.00  0.00           C  
HETATM 1900  CHC HEM B 113      10.776 -13.986  -2.241  1.00  0.00           C  
HETATM 1901  C4B HEM B 113      11.315 -14.635  -3.317  1.00  0.00           C  
HETATM 1902  NB  HEM B 113      12.208 -15.583  -3.289  1.00  0.00           N  
HETATM 1903  C1B HEM B 113      12.431 -16.016  -4.498  1.00  0.00           C  
HETATM 1904  CHB HEM B 113      13.299 -17.050  -4.828  1.00  0.00           C  
HETATM 1905  C4A HEM B 113      13.997 -17.852  -3.941  1.00  0.00           C  
HETATM 1906  C3A HEM B 113      14.790 -18.953  -4.331  1.00  0.00           C  
HETATM 1907  CMA HEM B 113      14.947 -19.443  -5.761  1.00  0.00           C  
HETATM 1908  C2A HEM B 113      15.336 -19.491  -3.191  1.00  0.00           C  
HETATM 1909  CAA HEM B 113      16.212 -20.736  -3.161  1.00  0.00           C  
HETATM 1910  CBA HEM B 113      17.551 -20.498  -3.853  1.00  0.00           C  
HETATM 1911  CGA HEM B 113      18.063 -21.709  -4.635  1.00  0.00           C  
HETATM 1912  O1A HEM B 113      17.351 -22.654  -4.994  1.00  0.00           O  
HETATM 1913  O2A HEM B 113      19.262 -21.708  -4.932  1.00  0.00           O  
HETATM 1914  C2B HEM B 113      11.644 -15.277  -5.435  1.00  0.00           C  
HETATM 1915  CMB HEM B 113      11.643 -15.390  -6.954  1.00  0.00           C  
HETATM 1916  C3B HEM B 113      10.942 -14.379  -4.714  1.00  0.00           C  
HETATM 1917  CAB HEM B 113       9.975 -13.340  -5.146  1.00  0.00           C  
HETATM 1918  CBB HEM B 113       9.033 -13.488  -6.051  1.00  0.00           C  
HETATM 1919  NC  HEM B 113      11.890 -15.076  -0.445  1.00  0.00           N  
HETATM 1920  C2D HEM B 113      14.254 -17.525   2.371  1.00  0.00           C  
HETATM 1921  CMD HEM B 113      14.172 -17.331   3.875  1.00  0.00           C  
HETATM 1922  C3D HEM B 113      14.958 -18.422   1.669  1.00  0.00           C  
HETATM 1923  CAD HEM B 113      15.933 -19.434   2.184  1.00  0.00           C  
HETATM 1924  CBD HEM B 113      17.371 -18.948   1.914  1.00  0.00           C  
HETATM 1925  CGD HEM B 113      18.221 -19.905   1.086  1.00  0.00           C  
HETATM 1926  O1D HEM B 113      18.145 -21.098   1.281  1.00  0.00           O  
HETATM 1927  O2D HEM B 113      18.983 -19.537   0.162  1.00  0.00           O  
HETATM 1928  HHA HEM B 113      16.015 -19.717  -0.572  1.00  0.00           H  
HETATM 1929  HHD HEM B 113      12.519 -15.582   2.817  1.00  0.00           H  
HETATM 1930  HAC HEM B 113      10.344 -14.777   3.404  1.00  0.00           H  
HETATM 1931 HBC1 HEM B 113      10.982 -11.895   2.830  1.00  0.00           H  
HETATM 1932 HBC2 HEM B 113      10.494 -12.727   4.452  1.00  0.00           H  
HETATM 1933 HMC1 HEM B 113       8.355 -12.925   0.548  1.00  0.00           H  
HETATM 1934 HMC2 HEM B 113       9.599 -11.651   0.560  1.00  0.00           H  
HETATM 1935 HMC3 HEM B 113       9.071 -12.366  -0.983  1.00  0.00           H  
HETATM 1936  HHC HEM B 113      10.115 -13.158  -2.494  1.00  0.00           H  
HETATM 1937  HHB HEM B 113      13.454 -17.260  -5.886  1.00  0.00           H  
HETATM 1938 HMA1 HEM B 113      14.476 -20.421  -5.863  1.00  0.00           H  
HETATM 1939 HMA2 HEM B 113      14.471 -18.738  -6.442  1.00  0.00           H  
HETATM 1940 HMA3 HEM B 113      16.007 -19.524  -6.004  1.00  0.00           H  
HETATM 1941 HAA1 HEM B 113      15.703 -21.555  -3.669  1.00  0.00           H  
HETATM 1942 HAA2 HEM B 113      16.405 -21.021  -2.126  1.00  0.00           H  
HETATM 1943 HBA1 HEM B 113      17.451 -19.674  -4.559  1.00  0.00           H  
HETATM 1944 HBA2 HEM B 113      18.306 -20.249  -3.107  1.00  0.00           H  
HETATM 1945 HMB1 HEM B 113      11.242 -16.361  -7.245  1.00  0.00           H  
HETATM 1946 HMB2 HEM B 113      11.022 -14.600  -7.378  1.00  0.00           H  
HETATM 1947 HMB3 HEM B 113      12.662 -15.291  -7.327  1.00  0.00           H  
HETATM 1948  HAB HEM B 113      10.045 -12.360  -4.673  1.00  0.00           H  
HETATM 1949 HBB1 HEM B 113       8.911 -14.444  -6.558  1.00  0.00           H  
HETATM 1950 HBB2 HEM B 113       8.374 -12.653  -6.291  1.00  0.00           H  
HETATM 1951 HMD1 HEM B 113      13.588 -16.437   4.095  1.00  0.00           H  
HETATM 1952 HMD2 HEM B 113      13.692 -18.198   4.328  1.00  0.00           H  
HETATM 1953 HMD3 HEM B 113      15.177 -17.216   4.282  1.00  0.00           H  
HETATM 1954 HAD1 HEM B 113      15.784 -20.411   1.723  1.00  0.00           H  
HETATM 1955 HAD2 HEM B 113      15.810 -19.569   3.259  1.00  0.00           H  
HETATM 1956 HBD1 HEM B 113      17.212 -18.083   1.272  1.00  0.00           H  
HETATM 1957 HBD2 HEM B 113      17.833 -18.792   2.889  1.00  0.00           H  
TER                                                                             
HETATM 1959 FE   HEM C 114       4.935  -6.008   3.548  1.00  0.00          FE  
HETATM 1960  NA  HEM C 114       3.813  -4.538   4.340  1.00  0.00           N  
HETATM 1961  C1A HEM C 114       3.284  -3.492   3.640  1.00  0.00           C  
HETATM 1962  CHA HEM C 114       3.570  -3.197   2.345  1.00  0.00           C  
HETATM 1963  C4D HEM C 114       4.294  -4.010   1.499  1.00  0.00           C  
HETATM 1964  ND  HEM C 114       4.909  -5.133   1.812  1.00  0.00           N  
HETATM 1965  C1D HEM C 114       5.479  -5.542   0.670  1.00  0.00           C  
HETATM 1966  CHD HEM C 114       6.235  -6.694   0.465  1.00  0.00           C  
HETATM 1967  C4C HEM C 114       6.500  -7.619   1.473  1.00  0.00           C  
HETATM 1968  C3C HEM C 114       7.358  -8.734   1.399  1.00  0.00           C  
HETATM 1969  CAC HEM C 114       8.042  -9.047   0.157  1.00  0.00           C  
HETATM 1970  CBC HEM C 114       9.340  -9.150   0.143  1.00  0.00           C  
HETATM 1971  C2C HEM C 114       7.395  -9.355   2.623  1.00  0.00           C  
HETATM 1972  CMC HEM C 114       8.114 -10.630   3.108  1.00  0.00           C  
HETATM 1973  C1C HEM C 114       6.591  -8.602   3.455  1.00  0.00           C  
HETATM 1974  CHC HEM C 114       6.359  -8.880   4.808  1.00  0.00           C  
HETATM 1975  C4B HEM C 114       5.568  -8.113   5.660  1.00  0.00           C  
HETATM 1976  NB  HEM C 114       4.945  -6.969   5.413  1.00  0.00           N  
HETATM 1977  C1B HEM C 114       4.249  -6.559   6.477  1.00  0.00           C  
HETATM 1978  CHB HEM C 114       3.474  -5.384   6.593  1.00  0.00           C  
HETATM 1979  C4A HEM C 114       3.269  -4.476   5.590  1.00  0.00           C  
HETATM 1980  C3A HEM C 114       2.382  -3.388   5.653  1.00  0.00           C  
HETATM 1981  CMA HEM C 114       1.561  -3.003   6.852  1.00  0.00           C  
HETATM 1982  C2A HEM C 114       2.394  -2.764   4.458  1.00  0.00           C  
HETATM 1983  CAA HEM C 114       1.564  -1.554   4.108  1.00  0.00           C  
HETATM 1984  CBA HEM C 114       2.131  -0.339   4.821  1.00  0.00           C  
HETATM 1985  CGA HEM C 114       1.420   0.932   4.322  1.00  0.00           C  
HETATM 1986  O1A HEM C 114       0.677   1.545   5.110  1.00  0.00           O  
HETATM 1987  O2A HEM C 114       1.567   1.400   3.160  1.00  0.00           O  
HETATM 1988  C2B HEM C 114       4.411  -7.523   7.550  1.00  0.00           C  
HETATM 1989  CMB HEM C 114       3.830  -7.426   8.950  1.00  0.00           C  
HETATM 1990  C3B HEM C 114       5.245  -8.502   7.067  1.00  0.00           C  
HETATM 1991  CAB HEM C 114       5.806  -9.707   7.731  1.00  0.00           C  
HETATM 1992  CBB HEM C 114       5.187 -10.873   7.846  1.00  0.00           C  
HETATM 1993  NC  HEM C 114       6.103  -7.538   2.771  1.00  0.00           N  
HETATM 1994  C2D HEM C 114       5.245  -4.604  -0.430  1.00  0.00           C  
HETATM 1995  CMD HEM C 114       5.802  -4.772  -1.832  1.00  0.00           C  
HETATM 1996  C3D HEM C 114       4.499  -3.629   0.078  1.00  0.00           C  
HETATM 1997  CAD HEM C 114       4.011  -2.361  -0.611  1.00  0.00           C  
HETATM 1998  CBD HEM C 114       4.801  -1.185   0.067  1.00  0.00           C  
HETATM 1999  CGD HEM C 114       4.725   0.277  -0.495  1.00  0.00           C  
HETATM 2000  O1D HEM C 114       4.660   0.593  -1.717  1.00  0.00           O  
HETATM 2001  O2D HEM C 114       4.809   1.257   0.272  1.00  0.00           O  
HETATM 2002  HHA HEM C 114       3.201  -2.252   1.946  1.00  0.00           H  
HETATM 2003  HHD HEM C 114       6.637  -6.881  -0.531  1.00  0.00           H  
HETATM 2004  HAC HEM C 114       7.471  -9.195  -0.760  1.00  0.00           H  
HETATM 2005 HBC1 HEM C 114       9.908  -9.002   1.062  1.00  0.00           H  
HETATM 2006 HBC2 HEM C 114       9.859  -9.385  -0.786  1.00  0.00           H  
HETATM 2007 HMC1 HEM C 114       7.755 -11.488   2.540  1.00  0.00           H  
HETATM 2008 HMC2 HEM C 114       9.189 -10.519   2.959  1.00  0.00           H  
HETATM 2009 HMC3 HEM C 114       7.908 -10.784   4.168  1.00  0.00           H  
HETATM 2010  HHC HEM C 114       6.836  -9.766   5.228  1.00  0.00           H  
HETATM 2011  HHB HEM C 114       3.002  -5.184   7.556  1.00  0.00           H  
HETATM 2012 HMA1 HEM C 114       0.505  -3.170   6.637  1.00  0.00           H  
HETATM 2013 HMA2 HEM C 114       1.859  -3.609   7.707  1.00  0.00           H  
HETATM 2014 HMA3 HEM C 114       1.721  -1.949   7.080  1.00  0.00           H  
HETATM 2015 HAA1 HEM C 114       0.532  -1.714   4.420  1.00  0.00           H  
HETATM 2016 HAA2 HEM C 114       1.591  -1.392   3.030  1.00  0.00           H  
HETATM 2017 HBA1 HEM C 114       1.974  -0.442   5.895  1.00  0.00           H  
HETATM 2018 HBA2 HEM C 114       3.198  -0.261   4.615  1.00  0.00           H  
HETATM 2019 HMB1 HEM C 114       2.744  -7.510   8.899  1.00  0.00           H  
HETATM 2020 HMB2 HEM C 114       4.228  -8.233   9.567  1.00  0.00           H  
HETATM 2021 HMB3 HEM C 114       4.100  -6.467   9.391  1.00  0.00           H  
HETATM 2022  HAB HEM C 114       6.805  -9.626   8.158  1.00  0.00           H  
HETATM 2023 HBB1 HEM C 114       4.185 -11.002   7.435  1.00  0.00           H  
HETATM 2024 HBB2 HEM C 114       5.680 -11.704   8.352  1.00  0.00           H  
HETATM 2025 HMD1 HEM C 114       6.532  -5.581  -1.839  1.00  0.00           H  
HETATM 2026 HMD2 HEM C 114       4.990  -5.010  -2.519  1.00  0.00           H  
HETATM 2027 HMD3 HEM C 114       6.284  -3.846  -2.145  1.00  0.00           H  
HETATM 2028 HAD1 HEM C 114       2.933  -2.234  -0.509  1.00  0.00           H  
HETATM 2029 HAD2 HEM C 114       4.225  -2.400  -1.679  1.00  0.00           H  
HETATM 2030 HBD1 HEM C 114       4.306  -1.093   1.033  1.00  0.00           H  
HETATM 2031 HBD2 HEM C 114       5.853  -1.468   0.048  1.00  0.00           H  
TER                                                                             
CONECT 1885 1886 1890 1902 1919                                                 
CONECT 1886 1885 1887 1905                                                      
CONECT 1887 1886 1888 1908                                                      
CONECT 1888 1887 1889 1928                                                      
CONECT 1889 1888 1890 1922                                                      
CONECT 1890 1885 1889 1891                                                      
CONECT 1891 1890 1892 1920                                                      
CONECT 1892 1891 1893 1929                                                      
CONECT 1893 1892 1894 1919                                                      
CONECT 1894 1893 1895 1897                                                      
CONECT 1895 1894 1896 1930                                                      
CONECT 1896 1895 1931 1932                                                      
CONECT 1897 1894 1898 1899                                                      
CONECT 1898 1897 1933 1934 1935                                                 
CONECT 1899 1897 1900 1919                                                      
CONECT 1900 1899 1901 1936                                                      
CONECT 1901 1900 1902 1916                                                      
CONECT 1902 1885 1901 1903                                                      
CONECT 1903 1902 1904 1914                                                      
CONECT 1904 1903 1905 1937                                                      
CONECT 1905 1886 1904 1906                                                      
CONECT 1906 1905 1907 1908                                                      
CONECT 1907 1906 1938 1939 1940                                                 
CONECT 1908 1887 1906 1909                                                      
CONECT 1909 1908 1910 1941 1942                                                 
CONECT 1910 1909 1911 1943 1944                                                 
CONECT 1911 1910 1912 1913                                                      
CONECT 1912 1911                                                                
CONECT 1913 1911                                                                
CONECT 1914 1903 1915 1916                                                      
CONECT 1915 1914 1945 1946 1947                                                 
CONECT 1916 1901 1914 1917                                                      
CONECT 1917 1916 1918 1948                                                      
CONECT 1918 1917 1949 1950                                                      
CONECT 1919 1885 1893 1899                                                      
CONECT 1920 1891 1921 1922                                                      
CONECT 1921 1920 1951 1952 1953                                                 
CONECT 1922 1889 1920 1923                                                      
CONECT 1923 1922 1924 1954 1955                                                 
CONECT 1924 1923 1925 1956 1957                                                 
CONECT 1925 1924 1926 1927                                                      
CONECT 1926 1925                                                                
CONECT 1927 1925                                                                
CONECT 1928 1888                                                                
CONECT 1929 1892                                                                
CONECT 1930 1895                                                                
CONECT 1931 1896                                                                
CONECT 1932 1896                                                                
CONECT 1933 1898                                                                
CONECT 1934 1898                                                                
CONECT 1935 1898                                                                
CONECT 1936 1900                                                                
CONECT 1937 1904                                                                
CONECT 1938 1907                                                                
CONECT 1939 1907                                                                
CONECT 1940 1907                                                                
CONECT 1941 1909                                                                
CONECT 1942 1909                                                                
CONECT 1943 1910                                                                
CONECT 1944 1910                                                                
CONECT 1945 1915                                                                
CONECT 1946 1915                                                                
CONECT 1947 1915                                                                
CONECT 1948 1917                                                                
CONECT 1949 1918                                                                
CONECT 1950 1918                                                                
CONECT 1951 1921                                                                
CONECT 1952 1921                                                                
CONECT 1953 1921                                                                
CONECT 1954 1923                                                                
CONECT 1955 1923                                                                
CONECT 1956 1924                                                                
CONECT 1957 1924                                                                
CONECT 1959 1960 1964 1976 1993                                                 
CONECT 1960 1959 1961 1979                                                      
CONECT 1961 1960 1962 1982                                                      
CONECT 1962 1961 1963 2002                                                      
CONECT 1963 1962 1964 1996                                                      
CONECT 1964 1959 1963 1965                                                      
CONECT 1965 1964 1966 1994                                                      
CONECT 1966 1965 1967 2003                                                      
CONECT 1967 1966 1968 1993                                                      
CONECT 1968 1967 1969 1971                                                      
CONECT 1969 1968 1970 2004                                                      
CONECT 1970 1969 2005 2006                                                      
CONECT 1971 1968 1972 1973                                                      
CONECT 1972 1971 2007 2008 2009                                                 
CONECT 1973 1971 1974 1993                                                      
CONECT 1974 1973 1975 2010                                                      
CONECT 1975 1974 1976 1990                                                      
CONECT 1976 1959 1975 1977                                                      
CONECT 1977 1976 1978 1988                                                      
CONECT 1978 1977 1979 2011                                                      
CONECT 1979 1960 1978 1980                                                      
CONECT 1980 1979 1981 1982                                                      
CONECT 1981 1980 2012 2013 2014                                                 
CONECT 1982 1961 1980 1983                                                      
CONECT 1983 1982 1984 2015 2016                                                 
CONECT 1984 1983 1985 2017 2018                                                 
CONECT 1985 1984 1986 1987                                                      
CONECT 1986 1985                                                                
CONECT 1987 1985                                                                
CONECT 1988 1977 1989 1990                                                      
CONECT 1989 1988 2019 2020 2021                                                 
CONECT 1990 1975 1988 1991                                                      
CONECT 1991 1990 1992 2022                                                      
CONECT 1992 1991 2023 2024                                                      
CONECT 1993 1959 1967 1973                                                      
CONECT 1994 1965 1995 1996                                                      
CONECT 1995 1994 2025 2026 2027                                                 
CONECT 1996 1963 1994 1997                                                      
CONECT 1997 1996 1998 2028 2029                                                 
CONECT 1998 1997 1999 2030 2031                                                 
CONECT 1999 1998 2000 2001                                                      
CONECT 2000 1999                                                                
CONECT 2001 1999                                                                
CONECT 2002 1962                                                                
CONECT 2003 1966                                                                
CONECT 2004 1969                                                                
CONECT 2005 1970                                                                
CONECT 2006 1970                                                                
CONECT 2007 1972                                                                
CONECT 2008 1972                                                                
CONECT 2009 1972                                                                
CONECT 2010 1974                                                                
CONECT 2011 1978                                                                
CONECT 2012 1981                                                                
CONECT 2013 1981                                                                
CONECT 2014 1981                                                                
CONECT 2015 1983                                                                
CONECT 2016 1983                                                                
CONECT 2017 1984                                                                
CONECT 2018 1984                                                                
CONECT 2019 1989                                                                
CONECT 2020 1989                                                                
CONECT 2021 1989                                                                
CONECT 2022 1991                                                                
CONECT 2023 1992                                                                
CONECT 2024 1992                                                                
CONECT 2025 1995                                                                
CONECT 2026 1995                                                                
CONECT 2027 1995                                                                
CONECT 2028 1997                                                                
CONECT 2029 1997                                                                
CONECT 2030 1998                                                                
CONECT 2031 1998                                                                
CONECT 2033 2034                                                                
CONECT 2034 2033 2035                                                           
CONECT 2035 2034                                                                
m1hbonds_113 2
m1hbonds_114 0
m2hbonds_113 3
m2hbonds_114 1
maxsub 112
pstat 0.612
rms 1.126
score -476.069
silent_score -476.069
time 1116
