# Supplementary material for: Cellular production of a de novo membrane cytochrome
Source: Proc Natl Acad Sci U S A. 2023 Apr 10;120(16):e2300137120. doi: 10.1073/pnas.2300137120 (PMC10120048; doi:10.1073/pnas.2300137120)
Supplement: Supplementary file 8 — Dataset S07 (TXT) [file pnas.2300137120.sd07.txt]

PENALTY_DEFINITION

PROPERTIES AROMATIC

#set 
#FRACTION 0.075

ABSOLUTE 8

#penalise only having too many aromatics 
PENALTIES 0 0 300

#FRACT_DELTA_START -0.025
#FRACT_DELTA_END 0.025

DELTA_START -1
DELTA_END 1

BEFORE_FUNCTION CONSTANT
AFTER_FUNCTION CONSTANT
END_PENALTY_DEFINITION
