# Supplementary material for: Cellular production of a de novo membrane cytochrome
Source: Proc Natl Acad Sci U S A. 2023 Apr 10;120(16):e2300137120. doi: 10.1073/pnas.2300137120 (PMC10120048; doi:10.1073/pnas.2300137120)
Supplement: Supplementary file 9 — Dataset S08 (TXT) [file pnas.2300137120.sd08.txt]

ATOM      1  N   GLY A   1       7.175   4.002  22.814  1.00  0.00           N  
ATOM      2  CA  GLY A   1       6.709   4.284  21.434  1.00  0.00           C  
ATOM      3  C   GLY A   1       6.351   5.725  21.342  1.00  0.00           C  
ATOM      4  O   GLY A   1       6.029   6.352  22.352  1.00  0.00           O  
ATOM      5 1H   GLY A   1       7.420   3.036  22.892  1.00  0.00           H  
ATOM      6 2H   GLY A   1       7.975   4.566  23.017  1.00  0.00           H  
ATOM      7 3H   GLY A   1       6.444   4.215  23.463  1.00  0.00           H  
ATOM      8 1HA  GLY A   1       7.497   4.029  20.725  1.00  0.00           H  
ATOM      9 2HA  GLY A   1       5.852   3.652  21.204  1.00  0.00           H  
ATOM     10  N   SER A   2       6.413   6.292  20.122  1.00  0.00           N  
ATOM     11  CA  SER A   2       6.115   7.684  19.993  1.00  0.00           C  
ATOM     12  C   SER A   2       5.497   7.888  18.629  1.00  0.00           C  
ATOM     13  O   SER A   2       5.689   7.063  17.739  1.00  0.00           O  
ATOM     14  CB  SER A   2       7.390   8.529  20.176  1.00  0.00           C  
ATOM     15  OG  SER A   2       7.067   9.908  20.265  1.00  0.00           O  
ATOM     16  H   SER A   2       6.664   5.764  19.298  1.00  0.00           H  
ATOM     17  HA  SER A   2       5.400   7.959  20.770  1.00  0.00           H  
ATOM     18 1HB  SER A   2       7.910   8.211  21.079  1.00  0.00           H  
ATOM     19 2HB  SER A   2       8.062   8.359  19.335  1.00  0.00           H  
ATOM     20  HG  SER A   2       6.111   9.961  20.186  1.00  0.00           H  
ATOM     21  N   PRO A   3       4.731   8.955  18.457  1.00  0.00           N  
ATOM     22  CA  PRO A   3       4.007   9.255  17.224  1.00  0.00           C  
ATOM     23  C   PRO A   3       4.652   9.578  15.883  1.00  0.00           C  
ATOM     24  O   PRO A   3       4.024   9.300  14.852  1.00  0.00           O  
ATOM     25  CB  PRO A   3       3.015  10.353  17.595  1.00  0.00           C  
ATOM     26  CG  PRO A   3       2.714  10.102  19.074  1.00  0.00           C  
ATOM     27  CD  PRO A   3       4.004   9.470  19.610  1.00  0.00           C  
ATOM     28  HA  PRO A   3       3.465   8.356  16.894  1.00  0.00           H  
ATOM     29 1HB  PRO A   3       3.462  11.341  17.412  1.00  0.00           H  
ATOM     30 2HB  PRO A   3       2.120  10.282  16.959  1.00  0.00           H  
ATOM     31 1HG  PRO A   3       2.460  11.047  19.575  1.00  0.00           H  
ATOM     32 2HG  PRO A   3       1.840   9.442  19.176  1.00  0.00           H  
ATOM     33 1HD  PRO A   3       4.604  10.237  20.121  1.00  0.00           H  
ATOM     34 2HD  PRO A   3       3.752   8.651  20.301  1.00  0.00           H  
ATOM     35  N   GLU A   4       5.885  10.115  15.846  1.00  0.00           N  
ATOM     36  CA  GLU A   4       6.535  10.643  14.649  1.00  0.00           C  
ATOM     37  C   GLU A   4       6.642   9.578  13.529  1.00  0.00           C  
ATOM     38  O   GLU A   4       6.423   9.830  12.338  1.00  0.00           O  
ATOM     39  CB  GLU A   4       7.944  11.143  14.996  1.00  0.00           C  
ATOM     40  CG  GLU A   4       8.024  12.175  16.135  1.00  0.00           C  
ATOM     41  CD  GLU A   4       8.516  11.595  17.480  1.00  0.00           C  
ATOM     42  OE1 GLU A   4       7.979  10.553  17.961  1.00  0.00           O  
ATOM     43  OE2 GLU A   4       9.461  12.191  18.059  1.00  0.00           O  
ATOM     44  H   GLU A   4       6.378  10.143  16.727  1.00  0.00           H  
ATOM     45  HA  GLU A   4       5.946  11.481  14.276  1.00  0.00           H  
ATOM     46 1HB  GLU A   4       8.570  10.297  15.282  1.00  0.00           H  
ATOM     47 2HB  GLU A   4       8.395  11.600  14.115  1.00  0.00           H  
ATOM     48 1HG  GLU A   4       8.704  12.974  15.840  1.00  0.00           H  
ATOM     49 2HG  GLU A   4       7.038  12.612  16.286  1.00  0.00           H  
ATOM     50  N   LEU A   5       6.901   8.358  13.943  1.00  0.00           N  
ATOM     51  CA  LEU A   5       6.932   7.236  13.037  1.00  0.00           C  
ATOM     52  C   LEU A   5       5.515   6.935  12.512  1.00  0.00           C  
ATOM     53  O   LEU A   5       5.344   6.695  11.324  1.00  0.00           O  
ATOM     54  CB  LEU A   5       7.551   6.050  13.775  1.00  0.00           C  
ATOM     55  CG  LEU A   5       8.005   4.854  13.015  1.00  0.00           C  
ATOM     56  CD1 LEU A   5       8.927   5.249  11.870  1.00  0.00           C  
ATOM     57  CD2 LEU A   5       8.694   3.891  13.971  1.00  0.00           C  
ATOM     58  H   LEU A   5       7.084   8.203  14.925  1.00  0.00           H  
ATOM     59  HA  LEU A   5       7.550   7.501  12.180  1.00  0.00           H  
ATOM     60 1HB  LEU A   5       8.429   6.399  14.317  1.00  0.00           H  
ATOM     61 2HB  LEU A   5       6.828   5.676  14.499  1.00  0.00           H  
ATOM     62  HG  LEU A   5       7.144   4.365  12.558  1.00  0.00           H  
ATOM     63 1HD1 LEU A   5       9.243   4.355  11.333  1.00  0.00           H  
ATOM     64 2HD1 LEU A   5       8.396   5.913  11.188  1.00  0.00           H  
ATOM     65 3HD1 LEU A   5       9.802   5.761  12.269  1.00  0.00           H  
ATOM     66 1HD2 LEU A   5       9.030   3.010  13.422  1.00  0.00           H  
ATOM     67 2HD2 LEU A   5       9.553   4.383  14.427  1.00  0.00           H  
ATOM     68 3HD2 LEU A   5       7.994   3.588  14.750  1.00  0.00           H  
ATOM     69  N   ARG A   6       4.491   6.947  13.377  1.00  0.00           N  
ATOM     70  CA  ARG A   6       3.110   6.725  12.905  1.00  0.00           C  
ATOM     71  C   ARG A   6       2.666   7.780  11.865  1.00  0.00           C  
ATOM     72  O   ARG A   6       1.989   7.478  10.892  1.00  0.00           O  
ATOM     73  CB  ARG A   6       2.141   6.794  14.082  1.00  0.00           C  
ATOM     74  CG  ARG A   6       0.652   6.702  13.731  1.00  0.00           C  
ATOM     75  CD  ARG A   6      -0.195   7.083  14.966  1.00  0.00           C  
ATOM     76  NE  ARG A   6      -0.207   8.539  15.183  1.00  0.00           N  
ATOM     77  CZ  ARG A   6      -0.128   9.169  16.353  1.00  0.00           C  
ATOM     78  NH1 ARG A   6      -0.006   8.524  17.513  1.00  0.00           N  
ATOM     79  NH2 ARG A   6      -0.137  10.493  16.363  1.00  0.00           N  
ATOM     80  H   ARG A   6       4.655   7.108  14.360  1.00  0.00           H  
ATOM     81  HA  ARG A   6       3.052   5.732  12.457  1.00  0.00           H  
ATOM     82 1HB  ARG A   6       2.356   5.984  14.778  1.00  0.00           H  
ATOM     83 2HB  ARG A   6       2.286   7.732  14.618  1.00  0.00           H  
ATOM     84 1HG  ARG A   6       0.429   7.388  12.912  1.00  0.00           H  
ATOM     85 2HG  ARG A   6       0.412   5.683  13.426  1.00  0.00           H  
ATOM     86 1HD  ARG A   6      -1.221   6.747  14.822  1.00  0.00           H  
ATOM     87 2HD  ARG A   6       0.221   6.606  15.853  1.00  0.00           H  
ATOM     88  HE  ARG A   6      -0.283   9.135  14.369  1.00  0.00           H  
ATOM     89 1HH1 ARG A   6       0.031   7.514  17.528  1.00  0.00           H  
ATOM     90 2HH1 ARG A   6       0.051   9.044  18.377  1.00  0.00           H  
ATOM     91 1HH2 ARG A   6      -0.203  11.005  15.494  1.00  0.00           H  
ATOM     92 2HH2 ARG A   6      -0.078  10.991  17.239  1.00  0.00           H  
ATOM     93  N   GLU A   7       2.990   9.027  12.112  1.00  0.00           N  
ATOM     94  CA  GLU A   7       2.604  10.112  11.192  1.00  0.00           C  
ATOM     95  C   GLU A   7       3.401  10.137   9.891  1.00  0.00           C  
ATOM     96  O   GLU A   7       2.863  10.500   8.857  1.00  0.00           O  
ATOM     97  CB  GLU A   7       2.658  11.466  11.897  1.00  0.00           C  
ATOM     98  CG  GLU A   7       1.661  11.645  13.034  1.00  0.00           C  
ATOM     99  CD  GLU A   7       0.230  11.417  12.627  1.00  0.00           C  
ATOM    100  OE1 GLU A   7      -0.155  11.751  11.491  1.00  0.00           O  
ATOM    101  OE2 GLU A   7      -0.507  10.820  13.435  1.00  0.00           O  
ATOM    102  H   GLU A   7       3.513   9.252  12.946  1.00  0.00           H  
ATOM    103  HA  GLU A   7       1.580   9.936  10.859  1.00  0.00           H  
ATOM    104 1HB  GLU A   7       3.655  11.622  12.309  1.00  0.00           H  
ATOM    105 2HB  GLU A   7       2.475  12.261  11.174  1.00  0.00           H  
ATOM    106 1HG  GLU A   7       1.907  10.945  13.833  1.00  0.00           H  
ATOM    107 2HG  GLU A   7       1.757  12.654  13.432  1.00  0.00           H  
ATOM    108  N   LYS A   8       4.653   9.717   9.926  1.00  0.00           N  
ATOM    109  CA  LYS A   8       5.378   9.422   8.664  1.00  0.00           C  
ATOM    110  C   LYS A   8       4.705   8.384   7.821  1.00  0.00           C  
ATOM    111  O   LYS A   8       4.540   8.547   6.623  1.00  0.00           O  
ATOM    112  CB  LYS A   8       6.828   9.014   8.934  1.00  0.00           C  
ATOM    113  CG  LYS A   8       7.747  10.193   8.923  1.00  0.00           C  
ATOM    114  CD  LYS A   8       9.156   9.847   9.404  1.00  0.00           C  
ATOM    115  CE  LYS A   8      10.030  11.106   9.382  1.00  0.00           C  
ATOM    116  NZ  LYS A   8       9.549  12.145  10.362  1.00  0.00           N  
ATOM    117  H   LYS A   8       5.129   9.592  10.807  1.00  0.00           H  
ATOM    118  HA  LYS A   8       5.387  10.324   8.051  1.00  0.00           H  
ATOM    119 1HB  LYS A   8       6.892   8.517   9.902  1.00  0.00           H  
ATOM    120 2HB  LYS A   8       7.151   8.299   8.177  1.00  0.00           H  
ATOM    121 1HG  LYS A   8       7.820  10.589   7.909  1.00  0.00           H  
ATOM    122 2HG  LYS A   8       7.346  10.973   9.570  1.00  0.00           H  
ATOM    123 1HD  LYS A   8       9.106   9.447  10.418  1.00  0.00           H  
ATOM    124 2HD  LYS A   8       9.586   9.086   8.753  1.00  0.00           H  
ATOM    125 1HE  LYS A   8      11.057  10.840   9.629  1.00  0.00           H  
ATOM    126 2HE  LYS A   8      10.021  11.537   8.381  1.00  0.00           H  
ATOM    127 1HZ  LYS A   8      10.151  12.956  10.315  1.00  0.00           H  
ATOM    128 2HZ  LYS A   8       8.603  12.414  10.130  1.00  0.00           H  
ATOM    129 3HZ  LYS A   8       9.572  11.764  11.296  1.00  0.00           H  
ATOM    130  N   HIS A   9       4.295   7.301   8.477  1.00  0.00           N  
ATOM    131  CA  HIS A   9       3.637   6.180   7.838  1.00  0.00           C  
ATOM    132  C   HIS A   9       2.315   6.650   7.188  1.00  0.00           C  
ATOM    133  O   HIS A   9       2.035   6.349   6.019  1.00  0.00           O  
ATOM    134  CB  HIS A   9       3.454   5.128   8.936  1.00  0.00           C  
ATOM    135  CG  HIS A   9       2.763   3.861   8.526  1.00  0.00           C  
ATOM    136  ND1 HIS A   9       3.389   2.842   7.811  1.00  0.00           N  
ATOM    137  CD2 HIS A   9       1.522   3.428   8.798  1.00  0.00           C  
ATOM    138  CE1 HIS A   9       2.520   1.872   7.613  1.00  0.00           C  
ATOM    139  NE2 HIS A   9       1.397   2.169   8.265  1.00  0.00           N  
ATOM    140  H   HIS A   9       4.457   7.273   9.474  1.00  0.00           H  
ATOM    141  HA  HIS A   9       4.271   5.793   7.041  1.00  0.00           H  
ATOM    142 1HB  HIS A   9       4.429   4.845   9.335  1.00  0.00           H  
ATOM    143 2HB  HIS A   9       2.877   5.555   9.756  1.00  0.00           H  
ATOM    144  HD2 HIS A   9       0.774   3.958   9.388  1.00  0.00           H  
ATOM    145  HE1 HIS A   9       2.690   0.976   7.016  1.00  0.00           H  
ATOM    146  HE2 HIS A   9       0.589   1.569   8.354  1.00  0.00           H  
ATOM    147  N   ARG A  10       1.489   7.327   7.963  1.00  0.00           N  
ATOM    148  CA  ARG A  10       0.256   7.925   7.419  1.00  0.00           C  
ATOM    149  C   ARG A  10       0.522   8.839   6.182  1.00  0.00           C  
ATOM    150  O   ARG A  10      -0.191   8.747   5.178  1.00  0.00           O  
ATOM    151  CB  ARG A  10      -0.465   8.775   8.527  1.00  0.00           C  
ATOM    152  CG  ARG A  10      -1.689   9.502   7.953  1.00  0.00           C  
ATOM    153  CD  ARG A  10      -2.235  10.648   8.797  1.00  0.00           C  
ATOM    154  NE  ARG A  10      -1.227  11.621   9.194  1.00  0.00           N  
ATOM    155  CZ  ARG A  10      -0.681  12.561   8.434  1.00  0.00           C  
ATOM    156  NH1 ARG A  10      -1.064  12.777   7.202  1.00  0.00           N  
ATOM    157  NH2 ARG A  10       0.244  13.312   8.958  1.00  0.00           N  
ATOM    158  H   ARG A  10       1.700   7.439   8.945  1.00  0.00           H  
ATOM    159  HA  ARG A  10      -0.409   7.121   7.104  1.00  0.00           H  
ATOM    160 1HB  ARG A  10      -0.775   8.122   9.341  1.00  0.00           H  
ATOM    161 2HB  ARG A  10       0.234   9.503   8.939  1.00  0.00           H  
ATOM    162 1HG  ARG A  10      -1.436   9.932   6.983  1.00  0.00           H  
ATOM    163 2HG  ARG A  10      -2.510   8.794   7.833  1.00  0.00           H  
ATOM    164 1HD  ARG A  10      -2.995  11.186   8.232  1.00  0.00           H  
ATOM    165 2HD  ARG A  10      -2.675  10.249   9.710  1.00  0.00           H  
ATOM    166  HE  ARG A  10      -0.895  11.590  10.149  1.00  0.00           H  
ATOM    167 1HH1 ARG A  10      -1.801  12.216   6.797  1.00  0.00           H  
ATOM    168 2HH1 ARG A  10      -0.624  13.503   6.656  1.00  0.00           H  
ATOM    169 1HH2 ARG A  10       0.527  13.170   9.918  1.00  0.00           H  
ATOM    170 2HH2 ARG A  10       0.678  14.037   8.406  1.00  0.00           H  
ATOM    171  N   ALA A  11       1.493   9.770   6.296  1.00  0.00           N  
ATOM    172  CA  ALA A  11       1.758  10.752   5.195  1.00  0.00           C  
ATOM    173  C   ALA A  11       2.290  10.021   3.919  1.00  0.00           C  
ATOM    174  O   ALA A  11       1.941  10.332   2.793  1.00  0.00           O  
ATOM    175  CB  ALA A  11       2.762  11.721   5.654  1.00  0.00           C  
ATOM    176  H   ALA A  11       2.053   9.810   7.136  1.00  0.00           H  
ATOM    177  HA  ALA A  11       0.826  11.270   4.970  1.00  0.00           H  
ATOM    178 1HB  ALA A  11       2.964  12.440   4.861  1.00  0.00           H  
ATOM    179 2HB  ALA A  11       2.386  12.246   6.533  1.00  0.00           H  
ATOM    180 3HB  ALA A  11       3.682  11.198   5.911  1.00  0.00           H  
ATOM    181  N   LEU A  12       3.090   8.977   4.137  1.00  0.00           N  
ATOM    182  CA  LEU A  12       3.519   8.142   3.048  1.00  0.00           C  
ATOM    183  C   LEU A  12       2.345   7.391   2.484  1.00  0.00           C  
ATOM    184  O   LEU A  12       2.263   7.329   1.260  1.00  0.00           O  
ATOM    185  CB  LEU A  12       4.595   7.156   3.512  1.00  0.00           C  
ATOM    186  CG  LEU A  12       5.925   7.767   3.879  1.00  0.00           C  
ATOM    187  CD1 LEU A  12       6.715   6.819   4.798  1.00  0.00           C  
ATOM    188  CD2 LEU A  12       6.662   8.108   2.582  1.00  0.00           C  
ATOM    189  H   LEU A  12       3.403   8.764   5.073  1.00  0.00           H  
ATOM    190  HA  LEU A  12       3.943   8.777   2.271  1.00  0.00           H  
ATOM    191 1HB  LEU A  12       4.223   6.622   4.384  1.00  0.00           H  
ATOM    192 2HB  LEU A  12       4.770   6.433   2.715  1.00  0.00           H  
ATOM    193  HG  LEU A  12       5.761   8.670   4.467  1.00  0.00           H  
ATOM    194 1HD1 LEU A  12       7.672   7.274   5.054  1.00  0.00           H  
ATOM    195 2HD1 LEU A  12       6.145   6.638   5.709  1.00  0.00           H  
ATOM    196 3HD1 LEU A  12       6.888   5.875   4.284  1.00  0.00           H  
ATOM    197 1HD2 LEU A  12       7.629   8.553   2.819  1.00  0.00           H  
ATOM    198 2HD2 LEU A  12       6.814   7.199   1.999  1.00  0.00           H  
ATOM    199 3HD2 LEU A  12       6.070   8.816   2.002  1.00  0.00           H  
ATOM    200  N   ALA A  13       1.455   6.813   3.336  1.00  0.00           N  
ATOM    201  CA  ALA A  13       0.298   6.080   2.821  1.00  0.00           C  
ATOM    202  C   ALA A  13      -0.641   6.930   1.918  1.00  0.00           C  
ATOM    203  O   ALA A  13      -1.130   6.460   0.902  1.00  0.00           O  
ATOM    204  CB  ALA A  13      -0.510   5.460   3.934  1.00  0.00           C  
ATOM    205  H   ALA A  13       1.587   6.886   4.335  1.00  0.00           H  
ATOM    206  HA  ALA A  13       0.663   5.280   2.177  1.00  0.00           H  
ATOM    207 1HB  ALA A  13      -1.360   4.924   3.511  1.00  0.00           H  
ATOM    208 2HB  ALA A  13       0.115   4.764   4.493  1.00  0.00           H  
ATOM    209 3HB  ALA A  13      -0.870   6.241   4.602  1.00  0.00           H  
ATOM    210  N   GLU A  14      -0.924   8.144   2.354  1.00  0.00           N  
ATOM    211  CA  GLU A  14      -1.630   9.182   1.556  1.00  0.00           C  
ATOM    212  C   GLU A  14      -1.037   9.419   0.144  1.00  0.00           C  
ATOM    213  O   GLU A  14      -1.782   9.518  -0.838  1.00  0.00           O  
ATOM    214  CB  GLU A  14      -1.692  10.529   2.366  1.00  0.00           C  
ATOM    215  CG  GLU A  14      -2.688  10.472   3.517  1.00  0.00           C  
ATOM    216  CD  GLU A  14      -2.724  11.727   4.417  1.00  0.00           C  
ATOM    217  OE1 GLU A  14      -2.174  12.842   4.104  1.00  0.00           O  
ATOM    218  OE2 GLU A  14      -3.286  11.556   5.498  1.00  0.00           O  
ATOM    219  H   GLU A  14      -0.632   8.362   3.296  1.00  0.00           H  
ATOM    220  HA  GLU A  14      -2.647   8.838   1.364  1.00  0.00           H  
ATOM    221 1HB  GLU A  14      -0.704  10.758   2.766  1.00  0.00           H  
ATOM    222 2HB  GLU A  14      -1.972  11.343   1.698  1.00  0.00           H  
ATOM    223 1HG  GLU A  14      -3.689  10.329   3.111  1.00  0.00           H  
ATOM    224 2HG  GLU A  14      -2.454   9.614   4.145  1.00  0.00           H  
ATOM    225  N   GLN A  15       0.285   9.523   0.068  1.00  0.00           N  
ATOM    226  CA  GLN A  15       0.972   9.709  -1.212  1.00  0.00           C  
ATOM    227  C   GLN A  15       0.895   8.496  -2.086  1.00  0.00           C  
ATOM    228  O   GLN A  15       0.766   8.639  -3.310  1.00  0.00           O  
ATOM    229  CB  GLN A  15       2.403  10.193  -1.012  1.00  0.00           C  
ATOM    230  CG  GLN A  15       2.394  11.551  -0.337  1.00  0.00           C  
ATOM    231  CD  GLN A  15       3.708  12.279  -0.268  1.00  0.00           C  
ATOM    232  OE1 GLN A  15       4.777  11.744  -0.520  1.00  0.00           O  
ATOM    233  NE2 GLN A  15       3.617  13.555   0.085  1.00  0.00           N  
ATOM    234  H   GLN A  15       0.831   9.473   0.917  1.00  0.00           H  
ATOM    235  HA  GLN A  15       0.435  10.465  -1.785  1.00  0.00           H  
ATOM    236 1HB  GLN A  15       2.949   9.472  -0.404  1.00  0.00           H  
ATOM    237 2HB  GLN A  15       2.904  10.254  -1.977  1.00  0.00           H  
ATOM    238 1HG  GLN A  15       1.712  12.208  -0.876  1.00  0.00           H  
ATOM    239 2HG  GLN A  15       2.060  11.430   0.693  1.00  0.00           H  
ATOM    240 1HE2 GLN A  15       4.444  14.115   0.156  1.00  0.00           H  
ATOM    241 2HE2 GLN A  15       2.723  13.958   0.280  1.00  0.00           H  
ATOM    242  N   VAL A  16       0.919   7.298  -1.470  1.00  0.00           N  
ATOM    243  CA  VAL A  16       0.750   6.062  -2.203  1.00  0.00           C  
ATOM    244  C   VAL A  16      -0.657   5.993  -2.828  1.00  0.00           C  
ATOM    245  O   VAL A  16      -0.859   5.492  -3.962  1.00  0.00           O  
ATOM    246  CB  VAL A  16       0.998   4.838  -1.284  1.00  0.00           C  
ATOM    247  CG1 VAL A  16       0.449   3.608  -1.890  1.00  0.00           C  
ATOM    248  CG2 VAL A  16       2.487   4.649  -1.023  1.00  0.00           C  
ATOM    249  H   VAL A  16       1.059   7.262  -0.471  1.00  0.00           H  
ATOM    250  HA  VAL A  16       1.479   6.039  -3.015  1.00  0.00           H  
ATOM    251  HB  VAL A  16       0.488   4.998  -0.335  1.00  0.00           H  
ATOM    252 1HG1 VAL A  16       0.635   2.762  -1.227  1.00  0.00           H  
ATOM    253 2HG1 VAL A  16      -0.624   3.724  -2.038  1.00  0.00           H  
ATOM    254 3HG1 VAL A  16       0.932   3.429  -2.850  1.00  0.00           H  
ATOM    255 1HG2 VAL A  16       2.636   3.785  -0.376  1.00  0.00           H  
ATOM    256 2HG2 VAL A  16       3.006   4.488  -1.968  1.00  0.00           H  
ATOM    257 3HG2 VAL A  16       2.887   5.539  -0.536  1.00  0.00           H  
ATOM    258  N   TYR A  17      -1.653   6.388  -2.045  1.00  0.00           N  
ATOM    259  CA  TYR A  17      -3.030   6.454  -2.536  1.00  0.00           C  
ATOM    260  C   TYR A  17      -3.198   7.498  -3.629  1.00  0.00           C  
ATOM    261  O   TYR A  17      -3.819   7.265  -4.614  1.00  0.00           O  
ATOM    262  CB  TYR A  17      -3.934   6.799  -1.345  1.00  0.00           C  
ATOM    263  CG  TYR A  17      -5.417   6.625  -1.555  1.00  0.00           C  
ATOM    264  CD1 TYR A  17      -6.027   5.410  -1.262  1.00  0.00           C  
ATOM    265  CD2 TYR A  17      -6.228   7.683  -2.000  1.00  0.00           C  
ATOM    266  CE1 TYR A  17      -7.394   5.233  -1.415  1.00  0.00           C  
ATOM    267  CE2 TYR A  17      -7.619   7.517  -2.141  1.00  0.00           C  
ATOM    268  CZ  TYR A  17      -8.192   6.283  -1.835  1.00  0.00           C  
ATOM    269  OH  TYR A  17      -9.549   6.031  -1.968  1.00  0.00           O  
ATOM    270  H   TYR A  17      -1.458   6.650  -1.089  1.00  0.00           H  
ATOM    271  HA  TYR A  17      -3.301   5.477  -2.938  1.00  0.00           H  
ATOM    272 1HB  TYR A  17      -3.662   6.179  -0.490  1.00  0.00           H  
ATOM    273 2HB  TYR A  17      -3.777   7.839  -1.059  1.00  0.00           H  
ATOM    274  HD1 TYR A  17      -5.428   4.572  -0.905  1.00  0.00           H  
ATOM    275  HD2 TYR A  17      -5.781   8.647  -2.242  1.00  0.00           H  
ATOM    276  HE1 TYR A  17      -7.849   4.271  -1.178  1.00  0.00           H  
ATOM    277  HE2 TYR A  17      -8.235   8.347  -2.486  1.00  0.00           H  
ATOM    278  HH  TYR A  17      -9.990   6.821  -2.291  1.00  0.00           H  
ATOM    279  N   ALA A  18      -2.636   8.680  -3.466  1.00  0.00           N  
ATOM    280  CA  ALA A  18      -2.846   9.739  -4.482  1.00  0.00           C  
ATOM    281  C   ALA A  18      -2.184   9.305  -5.793  1.00  0.00           C  
ATOM    282  O   ALA A  18      -2.810   9.392  -6.874  1.00  0.00           O  
ATOM    283  CB  ALA A  18      -2.263  11.074  -4.019  1.00  0.00           C  
ATOM    284  H   ALA A  18      -2.062   8.878  -2.659  1.00  0.00           H  
ATOM    285  HA  ALA A  18      -3.919   9.863  -4.625  1.00  0.00           H  
ATOM    286 1HB  ALA A  18      -2.433  11.830  -4.786  1.00  0.00           H  
ATOM    287 2HB  ALA A  18      -2.748  11.381  -3.093  1.00  0.00           H  
ATOM    288 3HB  ALA A  18      -1.193  10.964  -3.849  1.00  0.00           H  
ATOM    289  N   THR A  19      -0.941   8.828  -5.695  1.00  0.00           N  
ATOM    290  CA  THR A  19      -0.222   8.339  -6.889  1.00  0.00           C  
ATOM    291  C   THR A  19      -0.994   7.203  -7.535  1.00  0.00           C  
ATOM    292  O   THR A  19      -1.242   7.239  -8.755  1.00  0.00           O  
ATOM    293  CB  THR A  19       1.266   7.945  -6.655  1.00  0.00           C  
ATOM    294  OG1 THR A  19       1.408   6.984  -5.582  1.00  0.00           O  
ATOM    295  CG2 THR A  19       2.105   9.169  -6.403  1.00  0.00           C  
ATOM    296  H   THR A  19      -0.479   8.799  -4.797  1.00  0.00           H  
ATOM    297  HA  THR A  19      -0.215   9.132  -7.637  1.00  0.00           H  
ATOM    298  HB  THR A  19       1.648   7.427  -7.535  1.00  0.00           H  
ATOM    299  HG1 THR A  19       0.542   6.777  -5.221  1.00  0.00           H  
ATOM    300 1HG2 THR A  19       3.142   8.874  -6.242  1.00  0.00           H  
ATOM    301 2HG2 THR A  19       2.046   9.835  -7.264  1.00  0.00           H  
ATOM    302 3HG2 THR A  19       1.736   9.687  -5.518  1.00  0.00           H  
ATOM    303  N   GLY A  20      -1.447   6.236  -6.732  1.00  0.00           N  
ATOM    304  CA  GLY A  20      -2.254   5.130  -7.239  1.00  0.00           C  
ATOM    305  C   GLY A  20      -3.571   5.559  -7.918  1.00  0.00           C  
ATOM    306  O   GLY A  20      -3.941   5.031  -8.975  1.00  0.00           O  
ATOM    307  H   GLY A  20      -1.226   6.273  -5.747  1.00  0.00           H  
ATOM    308 1HA  GLY A  20      -1.672   4.558  -7.963  1.00  0.00           H  
ATOM    309 2HA  GLY A  20      -2.501   4.455  -6.421  1.00  0.00           H  
ATOM    310  N   GLN A  21      -4.327   6.449  -7.285  1.00  0.00           N  
ATOM    311  CA  GLN A  21      -5.582   6.930  -7.896  1.00  0.00           C  
ATOM    312  C   GLN A  21      -5.335   7.581  -9.258  1.00  0.00           C  
ATOM    313  O   GLN A  21      -6.036   7.302 -10.225  1.00  0.00           O  
ATOM    314  CB  GLN A  21      -6.310   7.926  -6.991  1.00  0.00           C  
ATOM    315  CG  GLN A  21      -6.858   7.368  -5.681  1.00  0.00           C  
ATOM    316  CD  GLN A  21      -7.791   6.192  -5.849  1.00  0.00           C  
ATOM    317  OE1 GLN A  21      -8.543   6.102  -6.815  1.00  0.00           O  
ATOM    318  NE2 GLN A  21      -7.757   5.280  -4.889  1.00  0.00           N  
ATOM    319  H   GLN A  21      -4.052   6.805  -6.381  1.00  0.00           H  
ATOM    320  HA  GLN A  21      -6.240   6.075  -8.053  1.00  0.00           H  
ATOM    321 1HB  GLN A  21      -5.635   8.742  -6.731  1.00  0.00           H  
ATOM    322 2HB  GLN A  21      -7.153   8.359  -7.530  1.00  0.00           H  
ATOM    323 1HG  GLN A  21      -6.024   7.035  -5.063  1.00  0.00           H  
ATOM    324 2HG  GLN A  21      -7.413   8.153  -5.168  1.00  0.00           H  
ATOM    325 1HE2 GLN A  21      -8.351   4.476  -4.940  1.00  0.00           H  
ATOM    326 2HE2 GLN A  21      -7.138   5.394  -4.112  1.00  0.00           H  
ATOM    327  N   GLU A  22      -4.311   8.418  -9.333  1.00  0.00           N  
ATOM    328  CA  GLU A  22      -3.885   9.028 -10.604  1.00  0.00           C  
ATOM    329  C   GLU A  22      -3.573   8.000 -11.698  1.00  0.00           C  
ATOM    330  O   GLU A  22      -4.026   8.137 -12.831  1.00  0.00           O  
ATOM    331  CB  GLU A  22      -2.665   9.942 -10.385  1.00  0.00           C  
ATOM    332  CG  GLU A  22      -2.530  11.035 -11.439  1.00  0.00           C  
ATOM    333  CD  GLU A  22      -3.804  11.872 -11.507  1.00  0.00           C  
ATOM    334  OE1 GLU A  22      -3.993  12.731 -10.617  1.00  0.00           O  
ATOM    335  OE2 GLU A  22      -4.641  11.602 -12.399  1.00  0.00           O  
ATOM    336  H   GLU A  22      -3.807   8.642  -8.487  1.00  0.00           H  
ATOM    337  HA  GLU A  22      -4.707   9.632 -10.990  1.00  0.00           H  
ATOM    338 1HB  GLU A  22      -2.736  10.415  -9.406  1.00  0.00           H  
ATOM    339 2HB  GLU A  22      -1.755   9.342 -10.394  1.00  0.00           H  
ATOM    340 1HG  GLU A  22      -1.680  11.668 -11.184  1.00  0.00           H  
ATOM    341 2HG  GLU A  22      -2.326  10.572 -12.404  1.00  0.00           H  
ATOM    342  N   MET A  23      -2.847   6.937 -11.345  1.00  0.00           N  
ATOM    343  CA  MET A  23      -2.509   5.885 -12.322  1.00  0.00           C  
ATOM    344  C   MET A  23      -3.720   5.095 -12.786  1.00  0.00           C  
ATOM    345  O   MET A  23      -3.764   4.588 -13.933  1.00  0.00           O  
ATOM    346  CB  MET A  23      -1.468   4.933 -11.745  1.00  0.00           C  
ATOM    347  CG  MET A  23      -0.139   5.608 -11.550  1.00  0.00           C  
ATOM    348  SD  MET A  23       1.239   4.466 -11.264  1.00  0.00           S  
ATOM    349  CE  MET A  23       0.766   3.722  -9.747  1.00  0.00           C  
ATOM    350  H   MET A  23      -2.522   6.847 -10.393  1.00  0.00           H  
ATOM    351  HA  MET A  23      -2.091   6.360 -13.210  1.00  0.00           H  
ATOM    352 1HB  MET A  23      -1.818   4.549 -10.788  1.00  0.00           H  
ATOM    353 2HB  MET A  23      -1.343   4.081 -12.414  1.00  0.00           H  
ATOM    354 1HG  MET A  23       0.100   6.201 -12.432  1.00  0.00           H  
ATOM    355 2HG  MET A  23      -0.195   6.279 -10.693  1.00  0.00           H  
ATOM    356 1HE  MET A  23       1.522   2.995  -9.447  1.00  0.00           H  
ATOM    357 2HE  MET A  23       0.675   4.490  -8.978  1.00  0.00           H  
ATOM    358 3HE  MET A  23      -0.193   3.218  -9.872  1.00  0.00           H  
ATOM    359  N   LEU A  24      -4.691   4.980 -11.885  1.00  0.00           N  
ATOM    360  CA  LEU A  24      -5.934   4.285 -12.160  1.00  0.00           C  
ATOM    361  C   LEU A  24      -6.694   4.992 -13.279  1.00  0.00           C  
ATOM    362  O   LEU A  24      -7.347   4.341 -14.043  1.00  0.00           O  
ATOM    363  CB  LEU A  24      -6.792   4.152 -10.886  1.00  0.00           C  
ATOM    364  CG  LEU A  24      -7.629   2.870 -10.769  1.00  0.00           C  
ATOM    365  CD1 LEU A  24      -6.797   1.618 -10.935  1.00  0.00           C  
ATOM    366  CD2 LEU A  24      -8.329   2.829  -9.421  1.00  0.00           C  
ATOM    367  H   LEU A  24      -4.550   5.395 -10.975  1.00  0.00           H  
ATOM    368  HA  LEU A  24      -5.698   3.284 -12.519  1.00  0.00           H  
ATOM    369 1HB  LEU A  24      -6.136   4.196 -10.019  1.00  0.00           H  
ATOM    370 2HB  LEU A  24      -7.478   4.998 -10.840  1.00  0.00           H  
ATOM    371  HG  LEU A  24      -8.377   2.850 -11.563  1.00  0.00           H  
ATOM    372 1HD1 LEU A  24      -7.438   0.741 -10.844  1.00  0.00           H  
ATOM    373 2HD1 LEU A  24      -6.326   1.622 -11.917  1.00  0.00           H  
ATOM    374 3HD1 LEU A  24      -6.029   1.588 -10.163  1.00  0.00           H  
ATOM    375 1HD2 LEU A  24      -8.922   1.917  -9.346  1.00  0.00           H  
ATOM    376 2HD2 LEU A  24      -7.586   2.845  -8.624  1.00  0.00           H  
ATOM    377 3HD2 LEU A  24      -8.984   3.696  -9.324  1.00  0.00           H  
ATOM    378  N   LYS A  25      -6.540   6.304 -13.418  1.00  0.00           N  
ATOM    379  CA  LYS A  25      -7.197   7.052 -14.493  1.00  0.00           C  
ATOM    380  C   LYS A  25      -6.585   6.851 -15.899  1.00  0.00           C  
ATOM    381  O   LYS A  25      -7.116   7.420 -16.848  1.00  0.00           O  
ATOM    382  CB  LYS A  25      -7.187   8.553 -14.178  1.00  0.00           C  
ATOM    383  CG  LYS A  25      -7.704   8.936 -12.796  1.00  0.00           C  
ATOM    384  CD  LYS A  25      -7.820  10.449 -12.665  1.00  0.00           C  
ATOM    385  CE  LYS A  25      -9.165  10.930 -13.205  1.00  0.00           C  
ATOM    386  NZ  LYS A  25      -9.201  12.378 -13.565  1.00  0.00           N  
ATOM    387  H   LYS A  25      -5.953   6.799 -12.762  1.00  0.00           H  
ATOM    388  HA  LYS A  25      -8.232   6.716 -14.566  1.00  0.00           H  
ATOM    389 1HB  LYS A  25      -6.170   8.935 -14.262  1.00  0.00           H  
ATOM    390 2HB  LYS A  25      -7.797   9.082 -14.911  1.00  0.00           H  
ATOM    391 1HG  LYS A  25      -8.683   8.484 -12.635  1.00  0.00           H  
ATOM    392 2HG  LYS A  25      -7.020   8.560 -12.036  1.00  0.00           H  
ATOM    393 1HD  LYS A  25      -7.728  10.732 -11.616  1.00  0.00           H  
ATOM    394 2HD  LYS A  25      -7.015  10.926 -13.224  1.00  0.00           H  
ATOM    395 1HE  LYS A  25      -9.422  10.363 -14.099  1.00  0.00           H  
ATOM    396 2HE  LYS A  25      -9.939  10.759 -12.458  1.00  0.00           H  
ATOM    397 1HZ  LYS A  25     -10.120  12.616 -13.911  1.00  0.00           H  
ATOM    398 2HZ  LYS A  25      -8.995  12.934 -12.747  1.00  0.00           H  
ATOM    399 3HZ  LYS A  25      -8.513  12.564 -14.280  1.00  0.00           H  
ATOM    400  N   ASN A  26      -5.491   6.084 -16.057  1.00  0.00           N  
ATOM    401  CA  ASN A  26      -4.780   5.972 -17.379  1.00  0.00           C  
ATOM    402  C   ASN A  26      -4.518   4.554 -17.821  1.00  0.00           C  
ATOM    403  O   ASN A  26      -4.190   3.714 -16.992  1.00  0.00           O  
ATOM    404  CB  ASN A  26      -3.425   6.658 -17.343  1.00  0.00           C  
ATOM    405  CG  ASN A  26      -3.506   8.093 -16.936  1.00  0.00           C  
ATOM    406  OD1 ASN A  26      -2.813   8.502 -16.036  1.00  0.00           O  
ATOM    407  ND2 ASN A  26      -4.338   8.866 -17.609  1.00  0.00           N  
ATOM    408  H   ASN A  26      -5.137   5.569 -15.263  1.00  0.00           H  
ATOM    409  HA  ASN A  26      -5.389   6.461 -18.141  1.00  0.00           H  
ATOM    410 1HB  ASN A  26      -2.771   6.135 -16.643  1.00  0.00           H  
ATOM    411 2HB  ASN A  26      -2.962   6.601 -18.328  1.00  0.00           H  
ATOM    412 1HD2 ASN A  26      -4.424   9.834 -17.371  1.00  0.00           H  
ATOM    413 2HD2 ASN A  26      -4.881   8.485 -18.356  1.00  0.00           H  
ATOM    414  N   THR A  27      -4.587   4.311 -19.133  1.00  0.00           N  
ATOM    415  CA  THR A  27      -4.223   2.999 -19.713  1.00  0.00           C  
ATOM    416  C   THR A  27      -2.721   2.752 -19.645  1.00  0.00           C  
ATOM    417  O   THR A  27      -2.334   1.599 -19.521  1.00  0.00           O  
ATOM    418  CB  THR A  27      -4.638   2.824 -21.190  1.00  0.00           C  
ATOM    419  OG1 THR A  27      -5.926   3.405 -21.403  1.00  0.00           O  
ATOM    420  CG2 THR A  27      -4.684   1.323 -21.574  1.00  0.00           C  
ATOM    421  H   THR A  27      -4.898   5.050 -19.747  1.00  0.00           H  
ATOM    422  HA  THR A  27      -4.731   2.218 -19.147  1.00  0.00           H  
ATOM    423  HB  THR A  27      -3.920   3.334 -21.832  1.00  0.00           H  
ATOM    424  HG1 THR A  27      -6.250   3.776 -20.579  1.00  0.00           H  
ATOM    425 1HG2 THR A  27      -4.978   1.224 -22.619  1.00  0.00           H  
ATOM    426 2HG2 THR A  27      -3.699   0.881 -21.431  1.00  0.00           H  
ATOM    427 3HG2 THR A  27      -5.408   0.809 -20.944  1.00  0.00           H  
ATOM    428  N   SER A  28      -1.898   3.816 -19.727  1.00  0.00           N  
ATOM    429  CA  SER A  28      -0.433   3.723 -19.447  1.00  0.00           C  
ATOM    430  C   SER A  28       0.013   4.904 -18.600  1.00  0.00           C  
ATOM    431  O   SER A  28      -0.490   6.017 -18.738  1.00  0.00           O  
ATOM    432  CB  SER A  28       0.394   3.684 -20.736  1.00  0.00           C  
ATOM    433  OG  SER A  28       1.803   3.774 -20.469  1.00  0.00           O  
ATOM    434  H   SER A  28      -2.293   4.708 -19.988  1.00  0.00           H  
ATOM    435  HA  SER A  28      -0.244   2.800 -18.898  1.00  0.00           H  
ATOM    436 1HB  SER A  28       0.190   2.757 -21.272  1.00  0.00           H  
ATOM    437 2HB  SER A  28       0.099   4.508 -21.383  1.00  0.00           H  
ATOM    438  HG  SER A  28       1.887   3.840 -19.515  1.00  0.00           H  
ATOM    439  N   ASN A  29       0.964   4.661 -17.713  1.00  0.00           N  
ATOM    440  CA  ASN A  29       1.529   5.709 -16.864  1.00  0.00           C  
ATOM    441  C   ASN A  29       3.021   5.741 -17.124  1.00  0.00           C  
ATOM    442  O   ASN A  29       3.616   4.713 -17.461  1.00  0.00           O  
ATOM    443  CB  ASN A  29       1.255   5.365 -15.388  1.00  0.00           C  
ATOM    444  CG  ASN A  29      -0.223   5.379 -15.068  1.00  0.00           C  
ATOM    445  OD1 ASN A  29      -0.836   4.346 -14.849  1.00  0.00           O  
ATOM    446  ND2 ASN A  29      -0.808   6.541 -15.123  1.00  0.00           N  
ATOM    447  H   ASN A  29       1.309   3.716 -17.623  1.00  0.00           H  
ATOM    448  HA  ASN A  29       1.042   6.654 -17.110  1.00  0.00           H  
ATOM    449 1HB  ASN A  29       1.660   4.377 -15.163  1.00  0.00           H  
ATOM    450 2HB  ASN A  29       1.766   6.082 -14.747  1.00  0.00           H  
ATOM    451 1HD2 ASN A  29      -1.785   6.618 -14.922  1.00  0.00           H  
ATOM    452 2HD2 ASN A  29      -0.282   7.355 -15.366  1.00  0.00           H  
ATOM    453  N   SER A  30       3.653   6.887 -16.925  1.00  0.00           N  
ATOM    454  CA  SER A  30       5.102   6.947 -17.119  1.00  0.00           C  
ATOM    455  C   SER A  30       5.880   6.128 -16.089  1.00  0.00           C  
ATOM    456  O   SER A  30       5.402   5.912 -14.953  1.00  0.00           O  
ATOM    457  CB  SER A  30       5.599   8.352 -16.999  1.00  0.00           C  
ATOM    458  OG  SER A  30       5.320   8.734 -15.698  1.00  0.00           O  
ATOM    459  H   SER A  30       3.160   7.722 -16.643  1.00  0.00           H  
ATOM    460  HA  SER A  30       5.332   6.584 -18.122  1.00  0.00           H  
ATOM    461 1HB  SER A  30       6.665   8.381 -17.221  1.00  0.00           H  
ATOM    462 2HB  SER A  30       5.095   8.980 -17.732  1.00  0.00           H  
ATOM    463  HG  SER A  30       4.897   7.978 -15.285  1.00  0.00           H  
ATOM    464  N   PRO A  31       7.099   5.713 -16.461  1.00  0.00           N  
ATOM    465  CA  PRO A  31       7.952   4.998 -15.521  1.00  0.00           C  
ATOM    466  C   PRO A  31       8.200   5.780 -14.259  1.00  0.00           C  
ATOM    467  O   PRO A  31       8.347   5.186 -13.177  1.00  0.00           O  
ATOM    468  CB  PRO A  31       9.276   4.797 -16.301  1.00  0.00           C  
ATOM    469  CG  PRO A  31       9.045   5.244 -17.692  1.00  0.00           C  
ATOM    470  CD  PRO A  31       7.587   5.571 -17.852  1.00  0.00           C  
ATOM    471  HA  PRO A  31       7.493   4.028 -15.281  1.00  0.00           H  
ATOM    472 1HB  PRO A  31      10.083   5.375 -15.828  1.00  0.00           H  
ATOM    473 2HB  PRO A  31       9.575   3.739 -16.268  1.00  0.00           H  
ATOM    474 1HG  PRO A  31       9.665   6.124 -17.917  1.00  0.00           H  
ATOM    475 2HG  PRO A  31       9.344   4.456 -18.399  1.00  0.00           H  
ATOM    476 1HD  PRO A  31       7.481   6.513 -18.410  1.00  0.00           H  
ATOM    477 2HD  PRO A  31       7.081   4.749 -18.379  1.00  0.00           H  
ATOM    478  N   GLU A  32       8.302   7.089 -14.417  1.00  0.00           N  
ATOM    479  CA  GLU A  32       8.540   8.021 -13.322  1.00  0.00           C  
ATOM    480  C   GLU A  32       7.375   7.948 -12.290  1.00  0.00           C  
ATOM    481  O   GLU A  32       7.628   7.883 -11.118  1.00  0.00           O  
ATOM    482  CB  GLU A  32       8.756   9.476 -13.821  1.00  0.00           C  
ATOM    483  CG  GLU A  32      10.191   9.864 -14.266  1.00  0.00           C  
ATOM    484  CD  GLU A  32      10.485  11.388 -14.130  1.00  0.00           C  
ATOM    485  OE1 GLU A  32      10.512  11.932 -12.975  1.00  0.00           O  
ATOM    486  OE2 GLU A  32      10.662  12.072 -15.183  1.00  0.00           O  
ATOM    487  H   GLU A  32       8.206   7.448 -15.357  1.00  0.00           H  
ATOM    488  HA  GLU A  32       9.444   7.713 -12.796  1.00  0.00           H  
ATOM    489 1HB  GLU A  32       8.106   9.668 -14.675  1.00  0.00           H  
ATOM    490 2HB  GLU A  32       8.478  10.176 -13.034  1.00  0.00           H  
ATOM    491 1HG  GLU A  32      10.909   9.314 -13.658  1.00  0.00           H  
ATOM    492 2HG  GLU A  32      10.331   9.566 -15.304  1.00  0.00           H  
ATOM    493  N   LEU A  33       6.125   7.937 -12.741  1.00  0.00           N  
ATOM    494  CA  LEU A  33       4.984   7.928 -11.826  1.00  0.00           C  
ATOM    495  C   LEU A  33       4.926   6.565 -11.126  1.00  0.00           C  
ATOM    496  O   LEU A  33       4.792   6.482  -9.900  1.00  0.00           O  
ATOM    497  CB  LEU A  33       3.691   8.231 -12.561  1.00  0.00           C  
ATOM    498  CG  LEU A  33       2.400   8.330 -11.710  1.00  0.00           C  
ATOM    499  CD1 LEU A  33       2.606   8.984 -10.362  1.00  0.00           C  
ATOM    500  CD2 LEU A  33       1.262   9.046 -12.452  1.00  0.00           C  
ATOM    501  H   LEU A  33       5.957   7.935 -13.737  1.00  0.00           H  
ATOM    502  HA  LEU A  33       5.139   8.699 -11.073  1.00  0.00           H  
ATOM    503 1HB  LEU A  33       3.801   9.181 -13.081  1.00  0.00           H  
ATOM    504 2HB  LEU A  33       3.522   7.451 -13.304  1.00  0.00           H  
ATOM    505  HG  LEU A  33       2.055   7.328 -11.454  1.00  0.00           H  
ATOM    506 1HD1 LEU A  33       1.658   9.017  -9.824  1.00  0.00           H  
ATOM    507 2HD1 LEU A  33       3.329   8.408  -9.784  1.00  0.00           H  
ATOM    508 3HD1 LEU A  33       2.978   9.998 -10.503  1.00  0.00           H  
ATOM    509 1HD2 LEU A  33       0.380   9.088 -11.812  1.00  0.00           H  
ATOM    510 2HD2 LEU A  33       1.575  10.059 -12.706  1.00  0.00           H  
ATOM    511 3HD2 LEU A  33       1.023   8.500 -13.365  1.00  0.00           H  
ATOM    512  N   ARG A  34       5.076   5.529 -11.922  1.00  0.00           N  
ATOM    513  CA  ARG A  34       5.064   4.163 -11.457  1.00  0.00           C  
ATOM    514  C   ARG A  34       6.113   3.888 -10.374  1.00  0.00           C  
ATOM    515  O   ARG A  34       5.794   3.214  -9.385  1.00  0.00           O  
ATOM    516  CB  ARG A  34       5.235   3.201 -12.607  1.00  0.00           C  
ATOM    517  CG  ARG A  34       3.986   3.128 -13.474  1.00  0.00           C  
ATOM    518  CD  ARG A  34       4.201   2.183 -14.658  1.00  0.00           C  
ATOM    519  NE  ARG A  34       4.250   0.788 -14.203  1.00  0.00           N  
ATOM    520  CZ  ARG A  34       4.177  -0.281 -14.977  1.00  0.00           C  
ATOM    521  NH1 ARG A  34       4.106  -0.173 -16.287  1.00  0.00           N  
ATOM    522  NH2 ARG A  34       4.204  -1.481 -14.427  1.00  0.00           N  
ATOM    523  H   ARG A  34       5.205   5.713 -12.907  1.00  0.00           H  
ATOM    524  HA  ARG A  34       4.101   3.967 -10.984  1.00  0.00           H  
ATOM    525 1HB  ARG A  34       6.079   3.513 -13.220  1.00  0.00           H  
ATOM    526 2HB  ARG A  34       5.461   2.208 -12.219  1.00  0.00           H  
ATOM    527 1HG  ARG A  34       3.151   2.759 -12.878  1.00  0.00           H  
ATOM    528 2HG  ARG A  34       3.750   4.121 -13.856  1.00  0.00           H  
ATOM    529 1HD  ARG A  34       3.380   2.295 -15.366  1.00  0.00           H  
ATOM    530 2HD  ARG A  34       5.141   2.426 -15.151  1.00  0.00           H  
ATOM    531  HE  ARG A  34       4.348   0.621 -13.210  1.00  0.00           H  
ATOM    532 1HH1 ARG A  34       4.107   0.740 -16.720  1.00  0.00           H  
ATOM    533 2HH1 ARG A  34       4.051  -1.002 -16.860  1.00  0.00           H  
ATOM    534 1HH2 ARG A  34       4.279  -1.576 -13.424  1.00  0.00           H  
ATOM    535 2HH2 ARG A  34       4.148  -2.304 -15.009  1.00  0.00           H  
ATOM    536  N   GLU A  35       7.318   4.438 -10.562  1.00  0.00           N  
ATOM    537  CA  GLU A  35       8.417   4.181  -9.685  1.00  0.00           C  
ATOM    538  C   GLU A  35       8.278   5.065  -8.429  1.00  0.00           C  
ATOM    539  O   GLU A  35       8.688   4.638  -7.353  1.00  0.00           O  
ATOM    540  CB  GLU A  35       9.778   4.405 -10.390  1.00  0.00           C  
ATOM    541  CG  GLU A  35      11.010   4.285  -9.489  1.00  0.00           C  
ATOM    542  CD  GLU A  35      11.172   2.922  -8.867  1.00  0.00           C  
ATOM    543  OE1 GLU A  35      10.754   1.960  -9.511  1.00  0.00           O  
ATOM    544  OE2 GLU A  35      11.700   2.775  -7.744  1.00  0.00           O  
ATOM    545  H   GLU A  35       7.452   5.055 -11.350  1.00  0.00           H  
ATOM    546  HA  GLU A  35       8.369   3.139  -9.367  1.00  0.00           H  
ATOM    547 1HB  GLU A  35       9.894   3.682 -11.197  1.00  0.00           H  
ATOM    548 2HB  GLU A  35       9.798   5.400 -10.836  1.00  0.00           H  
ATOM    549 1HG  GLU A  35      11.900   4.503 -10.078  1.00  0.00           H  
ATOM    550 2HG  GLU A  35      10.941   5.028  -8.696  1.00  0.00           H  
ATOM    551  N   LYS A  36       7.746   6.280  -8.568  1.00  0.00           N  
ATOM    552  CA  LYS A  36       7.356   7.054  -7.373  1.00  0.00           C  
ATOM    553  C   LYS A  36       6.364   6.292  -6.429  1.00  0.00           C  
ATOM    554  O   LYS A  36       6.562   6.226  -5.205  1.00  0.00           O  
ATOM    555  CB  LYS A  36       6.736   8.403  -7.752  1.00  0.00           C  
ATOM    556  CG  LYS A  36       6.645   9.352  -6.554  1.00  0.00           C  
ATOM    557  CD  LYS A  36       6.032  10.710  -6.864  1.00  0.00           C  
ATOM    558  CE  LYS A  36       6.033  11.575  -5.586  1.00  0.00           C  
ATOM    559  NZ  LYS A  36       6.070  13.035  -5.875  1.00  0.00           N  
ATOM    560  H   LYS A  36       7.605   6.684  -9.483  1.00  0.00           H  
ATOM    561  HA  LYS A  36       8.249   7.247  -6.779  1.00  0.00           H  
ATOM    562 1HB  LYS A  36       7.334   8.871  -8.534  1.00  0.00           H  
ATOM    563 2HB  LYS A  36       5.736   8.243  -8.157  1.00  0.00           H  
ATOM    564 1HG  LYS A  36       6.039   8.895  -5.772  1.00  0.00           H  
ATOM    565 2HG  LYS A  36       7.644   9.532  -6.156  1.00  0.00           H  
ATOM    566 1HD  LYS A  36       6.611  11.201  -7.647  1.00  0.00           H  
ATOM    567 2HD  LYS A  36       5.011  10.575  -7.221  1.00  0.00           H  
ATOM    568 1HE  LYS A  36       5.138  11.363  -5.003  1.00  0.00           H  
ATOM    569 2HE  LYS A  36       6.903  11.324  -4.978  1.00  0.00           H  
ATOM    570 1HZ  LYS A  36       6.070  13.551  -5.007  1.00  0.00           H  
ATOM    571 2HZ  LYS A  36       6.908  13.255  -6.397  1.00  0.00           H  
ATOM    572 3HZ  LYS A  36       5.259  13.292  -6.419  1.00  0.00           H  
ATOM    573  N   HIS A  37       5.348   5.714  -7.016  1.00  0.00           N  
ATOM    574  CA  HIS A  37       4.340   4.956  -6.321  1.00  0.00           C  
ATOM    575  C   HIS A  37       5.020   3.767  -5.602  1.00  0.00           C  
ATOM    576  O   HIS A  37       4.770   3.567  -4.438  1.00  0.00           O  
ATOM    577  CB  HIS A  37       3.335   4.479  -7.342  1.00  0.00           C  
ATOM    578  CG  HIS A  37       2.207   3.643  -6.798  1.00  0.00           C  
ATOM    579  ND1 HIS A  37       1.166   4.183  -6.046  1.00  0.00           N  
ATOM    580  CD2 HIS A  37       1.882   2.339  -7.015  1.00  0.00           C  
ATOM    581  CE1 HIS A  37       0.284   3.228  -5.793  1.00  0.00           C  
ATOM    582  NE2 HIS A  37       0.707   2.089  -6.344  1.00  0.00           N  
ATOM    583  H   HIS A  37       5.282   5.817  -8.018  1.00  0.00           H  
ATOM    584  HA  HIS A  37       3.841   5.596  -5.593  1.00  0.00           H  
ATOM    585 1HB  HIS A  37       2.890   5.338  -7.845  1.00  0.00           H  
ATOM    586 2HB  HIS A  37       3.843   3.883  -8.101  1.00  0.00           H  
ATOM    587  HD2 HIS A  37       2.478   1.614  -7.569  1.00  0.00           H  
ATOM    588  HE1 HIS A  37      -0.640   3.348  -5.228  1.00  0.00           H  
ATOM    589  HE2 HIS A  37       0.243   1.194  -6.279  1.00  0.00           H  
ATOM    590  N   ARG A  38       5.878   3.032  -6.318  1.00  0.00           N  
ATOM    591  CA  ARG A  38       6.601   1.862  -5.813  1.00  0.00           C  
ATOM    592  C   ARG A  38       7.504   2.211  -4.658  1.00  0.00           C  
ATOM    593  O   ARG A  38       7.558   1.490  -3.685  1.00  0.00           O  
ATOM    594  CB  ARG A  38       7.507   1.212  -6.899  1.00  0.00           C  
ATOM    595  CG  ARG A  38       8.549   0.282  -6.257  1.00  0.00           C  
ATOM    596  CD  ARG A  38       9.282  -0.688  -7.140  1.00  0.00           C  
ATOM    597  NE  ARG A  38      10.211  -0.182  -8.163  1.00  0.00           N  
ATOM    598  CZ  ARG A  38      10.956  -0.995  -8.945  1.00  0.00           C  
ATOM    599  NH1 ARG A  38      10.871  -2.306  -8.751  1.00  0.00           N  
ATOM    600  NH2 ARG A  38      11.784  -0.535  -9.921  1.00  0.00           N  
ATOM    601  H   ARG A  38       6.022   3.325  -7.273  1.00  0.00           H  
ATOM    602  HA  ARG A  38       5.872   1.114  -5.499  1.00  0.00           H  
ATOM    603 1HB  ARG A  38       6.891   0.647  -7.597  1.00  0.00           H  
ATOM    604 2HB  ARG A  38       8.012   1.993  -7.467  1.00  0.00           H  
ATOM    605 1HG  ARG A  38       9.332   0.880  -5.790  1.00  0.00           H  
ATOM    606 2HG  ARG A  38       8.066  -0.338  -5.501  1.00  0.00           H  
ATOM    607 1HD  ARG A  38       9.895  -1.348  -6.526  1.00  0.00           H  
ATOM    608 2HD  ARG A  38       8.563  -1.282  -7.703  1.00  0.00           H  
ATOM    609  HE  ARG A  38      10.285   0.821  -8.275  1.00  0.00           H  
ATOM    610 1HH1 ARG A  38      10.262  -2.672  -8.034  1.00  0.00           H  
ATOM    611 2HH1 ARG A  38      11.416  -2.936  -9.321  1.00  0.00           H  
ATOM    612 1HH2 ARG A  38      11.864   0.459 -10.089  1.00  0.00           H  
ATOM    613 2HH2 ARG A  38      12.319  -1.185 -10.477  1.00  0.00           H  
ATOM    614  N   ALA A  39       8.289   3.260  -4.825  1.00  0.00           N  
ATOM    615  CA  ALA A  39       9.276   3.703  -3.816  1.00  0.00           C  
ATOM    616  C   ALA A  39       8.572   4.264  -2.539  1.00  0.00           C  
ATOM    617  O   ALA A  39       9.086   4.125  -1.393  1.00  0.00           O  
ATOM    618  CB  ALA A  39      10.157   4.795  -4.409  1.00  0.00           C  
ATOM    619  H   ALA A  39       8.203   3.776  -5.689  1.00  0.00           H  
ATOM    620  HA  ALA A  39       9.895   2.846  -3.549  1.00  0.00           H  
ATOM    621 1HB  ALA A  39      10.883   5.121  -3.664  1.00  0.00           H  
ATOM    622 2HB  ALA A  39      10.682   4.406  -5.282  1.00  0.00           H  
ATOM    623 3HB  ALA A  39       9.538   5.641  -4.705  1.00  0.00           H  
ATOM    624  N   LEU A  40       7.423   4.902  -2.749  1.00  0.00           N  
ATOM    625  CA  LEU A  40       6.540   5.295  -1.612  1.00  0.00           C  
ATOM    626  C   LEU A  40       5.938   4.048  -0.911  1.00  0.00           C  
ATOM    627  O   LEU A  40       5.888   3.974   0.329  1.00  0.00           O  
ATOM    628  CB  LEU A  40       5.442   6.239  -2.056  1.00  0.00           C  
ATOM    629  CG  LEU A  40       5.832   7.690  -2.437  1.00  0.00           C  
ATOM    630  CD1 LEU A  40       4.690   8.324  -3.228  1.00  0.00           C  
ATOM    631  CD2 LEU A  40       6.114   8.548  -1.223  1.00  0.00           C  
ATOM    632  H   LEU A  40       7.140   5.127  -3.692  1.00  0.00           H  
ATOM    633  HA  LEU A  40       7.146   5.808  -0.866  1.00  0.00           H  
ATOM    634 1HB  LEU A  40       4.951   5.815  -2.930  1.00  0.00           H  
ATOM    635 2HB  LEU A  40       4.708   6.320  -1.255  1.00  0.00           H  
ATOM    636  HG  LEU A  40       6.730   7.675  -3.055  1.00  0.00           H  
ATOM    637 1HD1 LEU A  40       4.958   9.345  -3.500  1.00  0.00           H  
ATOM    638 2HD1 LEU A  40       4.509   7.745  -4.134  1.00  0.00           H  
ATOM    639 3HD1 LEU A  40       3.788   8.336  -2.618  1.00  0.00           H  
ATOM    640 1HD2 LEU A  40       6.383   9.555  -1.543  1.00  0.00           H  
ATOM    641 2HD2 LEU A  40       5.224   8.593  -0.594  1.00  0.00           H  
ATOM    642 3HD2 LEU A  40       6.937   8.116  -0.655  1.00  0.00           H  
ATOM    643  N   ALA A  41       5.446   3.099  -1.689  1.00  0.00           N  
ATOM    644  CA  ALA A  41       4.927   1.843  -1.119  1.00  0.00           C  
ATOM    645  C   ALA A  41       5.956   1.149  -0.181  1.00  0.00           C  
ATOM    646  O   ALA A  41       5.590   0.586   0.893  1.00  0.00           O  
ATOM    647  CB  ALA A  41       4.515   0.873  -2.239  1.00  0.00           C  
ATOM    648  H   ALA A  41       5.423   3.232  -2.690  1.00  0.00           H  
ATOM    649  HA  ALA A  41       4.048   2.081  -0.519  1.00  0.00           H  
ATOM    650 1HB  ALA A  41       4.134  -0.049  -1.800  1.00  0.00           H  
ATOM    651 2HB  ALA A  41       3.738   1.333  -2.850  1.00  0.00           H  
ATOM    652 3HB  ALA A  41       5.380   0.648  -2.861  1.00  0.00           H  
ATOM    653  N   GLU A  42       7.231   1.190  -0.584  1.00  0.00           N  
ATOM    654  CA  GLU A  42       8.312   0.502   0.132  1.00  0.00           C  
ATOM    655  C   GLU A  42       8.636   1.203   1.466  1.00  0.00           C  
ATOM    656  O   GLU A  42       8.871   0.557   2.514  1.00  0.00           O  
ATOM    657  CB  GLU A  42       9.513   0.450  -0.797  1.00  0.00           C  
ATOM    658  CG  GLU A  42      10.770  -0.232  -0.311  1.00  0.00           C  
ATOM    659  CD  GLU A  42      11.890  -0.025  -1.367  1.00  0.00           C  
ATOM    660  OE1 GLU A  42      11.548   0.087  -2.575  1.00  0.00           O  
ATOM    661  OE2 GLU A  42      13.106   0.053  -1.011  1.00  0.00           O  
ATOM    662  H   GLU A  42       7.451   1.717  -1.417  1.00  0.00           H  
ATOM    663  HA  GLU A  42       7.980  -0.508   0.372  1.00  0.00           H  
ATOM    664 1HB  GLU A  42       9.238  -0.061  -1.719  1.00  0.00           H  
ATOM    665 2HB  GLU A  42       9.813   1.464  -1.062  1.00  0.00           H  
ATOM    666 1HG  GLU A  42      11.056   0.197   0.649  1.00  0.00           H  
ATOM    667 2HG  GLU A  42      10.561  -1.290  -0.158  1.00  0.00           H  
ATOM    668  N   GLN A  43       8.583   2.521   1.446  1.00  0.00           N  
ATOM    669  CA  GLN A  43       8.750   3.310   2.649  1.00  0.00           C  
ATOM    670  C   GLN A  43       7.549   3.180   3.621  1.00  0.00           C  
ATOM    671  O   GLN A  43       7.761   3.167   4.819  1.00  0.00           O  
ATOM    672  CB  GLN A  43       9.049   4.739   2.265  1.00  0.00           C  
ATOM    673  CG  GLN A  43      10.388   4.914   1.573  1.00  0.00           C  
ATOM    674  CD  GLN A  43      11.526   4.257   2.332  1.00  0.00           C  
ATOM    675  OE1 GLN A  43      11.956   3.144   2.001  1.00  0.00           O  
ATOM    676  NE2 GLN A  43      11.984   4.910   3.399  1.00  0.00           N  
ATOM    677  H   GLN A  43       8.422   2.992   0.567  1.00  0.00           H  
ATOM    678  HA  GLN A  43       9.590   2.905   3.214  1.00  0.00           H  
ATOM    679 1HB  GLN A  43       8.269   5.108   1.600  1.00  0.00           H  
ATOM    680 2HB  GLN A  43       9.041   5.365   3.158  1.00  0.00           H  
ATOM    681 1HG  GLN A  43      10.334   4.463   0.582  1.00  0.00           H  
ATOM    682 2HG  GLN A  43      10.605   5.978   1.488  1.00  0.00           H  
ATOM    683 1HE2 GLN A  43      12.735   4.525   3.938  1.00  0.00           H  
ATOM    684 2HE2 GLN A  43      11.579   5.786   3.662  1.00  0.00           H  
ATOM    685  N   VAL A  44       6.334   3.025   3.098  1.00  0.00           N  
ATOM    686  CA  VAL A  44       5.132   2.785   3.913  1.00  0.00           C  
ATOM    687  C   VAL A  44       5.225   1.400   4.573  1.00  0.00           C  
ATOM    688  O   VAL A  44       4.945   1.231   5.752  1.00  0.00           O  
ATOM    689  CB  VAL A  44       3.788   2.799   3.127  1.00  0.00           C  
ATOM    690  CG1 VAL A  44       2.622   2.561   4.086  1.00  0.00           C  
ATOM    691  CG2 VAL A  44       3.533   4.172   2.535  1.00  0.00           C  
ATOM    692  H   VAL A  44       6.244   3.078   2.093  1.00  0.00           H  
ATOM    693  HA  VAL A  44       5.058   3.574   4.663  1.00  0.00           H  
ATOM    694  HB  VAL A  44       3.841   2.065   2.322  1.00  0.00           H  
ATOM    695 1HG1 VAL A  44       1.684   2.571   3.529  1.00  0.00           H  
ATOM    696 2HG1 VAL A  44       2.743   1.593   4.573  1.00  0.00           H  
ATOM    697 3HG1 VAL A  44       2.604   3.348   4.839  1.00  0.00           H  
ATOM    698 1HG2 VAL A  44       2.591   4.163   1.988  1.00  0.00           H  
ATOM    699 2HG2 VAL A  44       3.482   4.910   3.336  1.00  0.00           H  
ATOM    700 3HG2 VAL A  44       4.345   4.431   1.854  1.00  0.00           H  
ATOM    701  N   TYR A  45       5.575   0.408   3.781  1.00  0.00           N  
ATOM    702  CA  TYR A  45       5.832  -0.913   4.315  1.00  0.00           C  
ATOM    703  C   TYR A  45       6.910  -0.931   5.440  1.00  0.00           C  
ATOM    704  O   TYR A  45       6.697  -1.516   6.516  1.00  0.00           O  
ATOM    705  CB  TYR A  45       6.252  -1.795   3.143  1.00  0.00           C  
ATOM    706  CG  TYR A  45       6.238  -3.234   3.456  1.00  0.00           C  
ATOM    707  CD1 TYR A  45       7.273  -3.796   4.169  1.00  0.00           C  
ATOM    708  CD2 TYR A  45       5.178  -4.005   3.098  1.00  0.00           C  
ATOM    709  CE1 TYR A  45       7.283  -5.135   4.486  1.00  0.00           C  
ATOM    710  CE2 TYR A  45       5.145  -5.337   3.408  1.00  0.00           C  
ATOM    711  CZ  TYR A  45       6.205  -5.890   4.097  1.00  0.00           C  
ATOM    712  OH  TYR A  45       6.173  -7.211   4.405  1.00  0.00           O  
ATOM    713  H   TYR A  45       5.667   0.563   2.788  1.00  0.00           H  
ATOM    714  HA  TYR A  45       4.911  -1.290   4.761  1.00  0.00           H  
ATOM    715 1HB  TYR A  45       5.585  -1.621   2.298  1.00  0.00           H  
ATOM    716 2HB  TYR A  45       7.259  -1.524   2.826  1.00  0.00           H  
ATOM    717  HD1 TYR A  45       8.109  -3.177   4.497  1.00  0.00           H  
ATOM    718  HD2 TYR A  45       4.341  -3.563   2.556  1.00  0.00           H  
ATOM    719  HE1 TYR A  45       8.115  -5.555   5.052  1.00  0.00           H  
ATOM    720  HE2 TYR A  45       4.290  -5.945   3.111  1.00  0.00           H  
ATOM    721  HH  TYR A  45       5.358  -7.596   4.075  1.00  0.00           H  
ATOM    722  N   ALA A  46       8.049  -0.265   5.202  1.00  0.00           N  
ATOM    723  CA  ALA A  46       9.200  -0.269   6.131  1.00  0.00           C  
ATOM    724  C   ALA A  46       8.907   0.533   7.466  1.00  0.00           C  
ATOM    725  O   ALA A  46       9.203   0.075   8.586  1.00  0.00           O  
ATOM    726  CB  ALA A  46      10.408   0.323   5.439  1.00  0.00           C  
ATOM    727  H   ALA A  46       8.113   0.262   4.343  1.00  0.00           H  
ATOM    728  HA  ALA A  46       9.411  -1.303   6.404  1.00  0.00           H  
ATOM    729 1HB  ALA A  46      11.257   0.320   6.123  1.00  0.00           H  
ATOM    730 2HB  ALA A  46      10.650  -0.272   4.558  1.00  0.00           H  
ATOM    731 3HB  ALA A  46      10.189   1.346   5.137  1.00  0.00           H  
ATOM    732  N   THR A  47       8.315   1.716   7.343  1.00  0.00           N  
ATOM    733  CA  THR A  47       7.796   2.409   8.564  1.00  0.00           C  
ATOM    734  C   THR A  47       6.758   1.586   9.391  1.00  0.00           C  
ATOM    735  O   THR A  47       6.817   1.541  10.608  1.00  0.00           O  
ATOM    736  CB  THR A  47       7.276   3.825   8.215  1.00  0.00           C  
ATOM    737  OG1 THR A  47       6.172   3.720   7.318  1.00  0.00           O  
ATOM    738  CG2 THR A  47       8.449   4.669   7.600  1.00  0.00           C  
ATOM    739  H   THR A  47       8.206   2.160   6.442  1.00  0.00           H  
ATOM    740  HA  THR A  47       8.614   2.508   9.279  1.00  0.00           H  
ATOM    741  HB  THR A  47       6.906   4.309   9.118  1.00  0.00           H  
ATOM    742  HG1 THR A  47       5.999   2.793   7.132  1.00  0.00           H  
ATOM    743 1HG2 THR A  47       8.089   5.668   7.353  1.00  0.00           H  
ATOM    744 2HG2 THR A  47       9.261   4.745   8.323  1.00  0.00           H  
ATOM    745 3HG2 THR A  47       8.813   4.181   6.697  1.00  0.00           H  
ATOM    746  N   GLY A  48       5.834   0.895   8.733  1.00  0.00           N  
ATOM    747  CA  GLY A  48       4.920   0.039   9.464  1.00  0.00           C  
ATOM    748  C   GLY A  48       5.622  -1.050  10.269  1.00  0.00           C  
ATOM    749  O   GLY A  48       5.365  -1.221  11.474  1.00  0.00           O  
ATOM    750  H   GLY A  48       5.755   0.955   7.728  1.00  0.00           H  
ATOM    751 1HA  GLY A  48       4.322   0.643  10.146  1.00  0.00           H  
ATOM    752 2HA  GLY A  48       4.230  -0.436   8.767  1.00  0.00           H  
ATOM    753  N   GLN A  49       6.574  -1.814   9.553  1.00  0.00           N  
ATOM    754  CA  GLN A  49       7.400  -2.805  10.211  1.00  0.00           C  
ATOM    755  C   GLN A  49       8.048  -2.189  11.466  1.00  0.00           C  
ATOM    756  O   GLN A  49       8.149  -2.822  12.560  1.00  0.00           O  
ATOM    757  CB  GLN A  49       8.474  -3.338   9.260  1.00  0.00           C  
ATOM    758  CG  GLN A  49       7.927  -4.151   8.097  1.00  0.00           C  
ATOM    759  CD  GLN A  49       9.010  -4.602   7.139  1.00  0.00           C  
ATOM    760  OE1 GLN A  49      10.066  -3.974   7.047  1.00  0.00           O  
ATOM    761  NE2 GLN A  49       8.754  -5.691   6.422  1.00  0.00           N  
ATOM    762  H   GLN A  49       6.681  -1.665   8.559  1.00  0.00           H  
ATOM    763  HA  GLN A  49       6.765  -3.637  10.515  1.00  0.00           H  
ATOM    764 1HB  GLN A  49       9.043  -2.504   8.850  1.00  0.00           H  
ATOM    765 2HB  GLN A  49       9.170  -3.968   9.813  1.00  0.00           H  
ATOM    766 1HG  GLN A  49       7.430  -5.038   8.490  1.00  0.00           H  
ATOM    767 2HG  GLN A  49       7.215  -3.539   7.542  1.00  0.00           H  
ATOM    768 1HE2 GLN A  49       9.433  -6.035   5.772  1.00  0.00           H  
ATOM    769 2HE2 GLN A  49       7.881  -6.168   6.530  1.00  0.00           H  
ATOM    770  N   GLU A  50       8.579  -1.145  11.266  1.00  0.00           N  
ATOM    771  CA  GLU A  50       9.324  -0.480  12.308  1.00  0.00           C  
ATOM    772  C   GLU A  50       8.478  -0.136  13.544  1.00  0.00           C  
ATOM    773  O   GLU A  50       9.003  -0.159  14.629  1.00  0.00           O  
ATOM    774  CB  GLU A  50       9.949   0.774  11.732  1.00  0.00           C  
ATOM    775  CG  GLU A  50      11.010   1.420  12.585  1.00  0.00           C  
ATOM    776  CD  GLU A  50      12.250   0.548  12.770  1.00  0.00           C  
ATOM    777  OE1 GLU A  50      12.644  -0.152  11.811  1.00  0.00           O  
ATOM    778  OE2 GLU A  50      12.821   0.577  13.889  1.00  0.00           O  
ATOM    779  H   GLU A  50       8.513  -0.713  10.356  1.00  0.00           H  
ATOM    780  HA  GLU A  50      10.110  -1.152  12.655  1.00  0.00           H  
ATOM    781 1HB  GLU A  50      10.403   0.544  10.768  1.00  0.00           H  
ATOM    782 2HB  GLU A  50       9.174   1.520  11.559  1.00  0.00           H  
ATOM    783 1HG  GLU A  50      11.311   2.359  12.122  1.00  0.00           H  
ATOM    784 2HG  GLU A  50      10.587   1.647  13.562  1.00  0.00           H  
ATOM    785  N   MET A  51       7.185   0.163  13.371  1.00  0.00           N  
ATOM    786  CA  MET A  51       6.262   0.427  14.493  1.00  0.00           C  
ATOM    787  C   MET A  51       6.043  -0.821  15.353  1.00  0.00           C  
ATOM    788  O   MET A  51       5.788  -0.735  16.563  1.00  0.00           O  
ATOM    789  CB  MET A  51       4.917   0.898  13.970  1.00  0.00           C  
ATOM    790  CG  MET A  51       5.003   2.242  13.289  1.00  0.00           C  
ATOM    791  SD  MET A  51       3.439   3.130  13.224  1.00  0.00           S  
ATOM    792  CE  MET A  51       3.606   3.828  14.857  1.00  0.00           C  
ATOM    793  H   MET A  51       6.835   0.209  12.424  1.00  0.00           H  
ATOM    794  HA  MET A  51       6.689   1.213  15.116  1.00  0.00           H  
ATOM    795 1HB  MET A  51       4.526   0.168  13.263  1.00  0.00           H  
ATOM    796 2HB  MET A  51       4.208   0.965  14.797  1.00  0.00           H  
ATOM    797 1HG  MET A  51       5.721   2.871  13.815  1.00  0.00           H  
ATOM    798 2HG  MET A  51       5.352   2.110  12.265  1.00  0.00           H  
ATOM    799 1HE  MET A  51       2.736   4.447  15.078  1.00  0.00           H  
ATOM    800 2HE  MET A  51       3.677   3.025  15.591  1.00  0.00           H  
ATOM    801 3HE  MET A  51       4.508   4.440  14.901  1.00  0.00           H  
ATOM    802  N   LEU A  52       6.138  -1.994  14.737  1.00  0.00           N  
ATOM    803  CA  LEU A  52       6.030  -3.255  15.500  1.00  0.00           C  
ATOM    804  C   LEU A  52       7.248  -3.619  16.390  1.00  0.00           C  
ATOM    805  O   LEU A  52       7.175  -4.607  17.102  1.00  0.00           O  
ATOM    806  CB  LEU A  52       5.662  -4.404  14.573  1.00  0.00           C  
ATOM    807  CG  LEU A  52       4.326  -4.266  13.844  1.00  0.00           C  
ATOM    808  CD1 LEU A  52       4.135  -5.483  12.976  1.00  0.00           C  
ATOM    809  CD2 LEU A  52       3.125  -4.092  14.780  1.00  0.00           C  
ATOM    810  H   LEU A  52       6.285  -2.034  13.738  1.00  0.00           H  
ATOM    811  HA  LEU A  52       5.244  -3.142  16.246  1.00  0.00           H  
ATOM    812 1HB  LEU A  52       6.441  -4.506  13.820  1.00  0.00           H  
ATOM    813 2HB  LEU A  52       5.627  -5.324  15.157  1.00  0.00           H  
ATOM    814  HG  LEU A  52       4.356  -3.392  13.192  1.00  0.00           H  
ATOM    815 1HD1 LEU A  52       3.187  -5.406  12.444  1.00  0.00           H  
ATOM    816 2HD1 LEU A  52       4.950  -5.546  12.254  1.00  0.00           H  
ATOM    817 3HD1 LEU A  52       4.131  -6.377  13.598  1.00  0.00           H  
ATOM    818 1HD2 LEU A  52       2.213  -3.999  14.188  1.00  0.00           H  
ATOM    819 2HD2 LEU A  52       3.045  -4.959  15.435  1.00  0.00           H  
ATOM    820 3HD2 LEU A  52       3.259  -3.193  15.382  1.00  0.00           H  
ATOM    821  N   LYS A  53       8.323  -2.826  16.418  1.00  0.00           N  
ATOM    822  CA  LYS A  53       9.433  -3.065  17.386  1.00  0.00           C  
ATOM    823  C   LYS A  53       9.524  -1.904  18.371  1.00  0.00           C  
ATOM    824  O   LYS A  53      10.452  -1.101  18.290  1.00  0.00           O  
ATOM    825  CB  LYS A  53      10.798  -3.247  16.695  1.00  0.00           C  
ATOM    826  CG  LYS A  53      10.816  -3.380  15.176  1.00  0.00           C  
ATOM    827  CD  LYS A  53      10.535  -4.791  14.735  1.00  0.00           C  
ATOM    828  CE  LYS A  53      11.390  -5.133  13.541  1.00  0.00           C  
ATOM    829  NZ  LYS A  53      11.311  -4.141  12.432  1.00  0.00           N  
ATOM    830  H   LYS A  53       8.389  -2.050  15.775  1.00  0.00           H  
ATOM    831  HA  LYS A  53       9.220  -3.980  17.939  1.00  0.00           H  
ATOM    832 1HB  LYS A  53      11.441  -2.398  16.930  1.00  0.00           H  
ATOM    833 2HB  LYS A  53      11.284  -4.143  17.081  1.00  0.00           H  
ATOM    834 1HG  LYS A  53      10.062  -2.721  14.744  1.00  0.00           H  
ATOM    835 2HG  LYS A  53      11.793  -3.083  14.797  1.00  0.00           H  
ATOM    836 1HD  LYS A  53      10.751  -5.479  15.553  1.00  0.00           H  
ATOM    837 2HD  LYS A  53       9.481  -4.887  14.472  1.00  0.00           H  
ATOM    838 1HE  LYS A  53      12.432  -5.204  13.849  1.00  0.00           H  
ATOM    839 2HE  LYS A  53      11.086  -6.101  13.141  1.00  0.00           H  
ATOM    840 1HZ  LYS A  53      11.907  -4.437  11.672  1.00  0.00           H  
ATOM    841 2HZ  LYS A  53      10.357  -4.075  12.106  1.00  0.00           H  
ATOM    842 3HZ  LYS A  53      11.615  -3.238  12.766  1.00  0.00           H  
ATOM    843  N   ASN A  54       8.472  -1.750  19.216  1.00  0.00           N  
ATOM    844  CA  ASN A  54       8.257  -0.634  20.109  1.00  0.00           C  
ATOM    845  C   ASN A  54       7.303  -1.119  21.158  1.00  0.00           C  
ATOM    846  O   ASN A  54       6.911  -2.282  21.148  1.00  0.00           O  
ATOM    847  CB  ASN A  54       7.509   0.551  19.445  1.00  0.00           C  
ATOM    848  CG  ASN A  54       8.389   1.299  18.452  1.00  0.00           C  
ATOM    849  OD1 ASN A  54       9.041   2.279  18.811  1.00  0.00           O  
ATOM    850  ND2 ASN A  54       8.397   0.839  17.172  1.00  0.00           N  
ATOM    851  H   ASN A  54       7.797  -2.501  19.195  1.00  0.00           H  
ATOM    852  HA  ASN A  54       9.228  -0.259  20.436  1.00  0.00           H  
ATOM    853 1HB  ASN A  54       6.624   0.179  18.928  1.00  0.00           H  
ATOM    854 2HB  ASN A  54       7.171   1.245  20.215  1.00  0.00           H  
ATOM    855 1HD2 ASN A  54       8.958   1.294  16.481  1.00  0.00           H  
ATOM    856 2HD2 ASN A  54       7.843   0.045  16.923  1.00  0.00           H  
ATOM    857  N   GLY A  55       6.906  -0.236  22.100  1.00  0.00           N  
ATOM    858  CA  GLY A  55       5.956  -0.661  23.090  1.00  0.00           C  
ATOM    859  C   GLY A  55       5.299   0.555  23.665  1.00  0.00           C  
ATOM    860  O   GLY A  55       5.975   1.490  24.094  1.00  0.00           O  
ATOM    861  H   GLY A  55       7.257   0.710  22.129  1.00  0.00           H  
ATOM    862 1HA  GLY A  55       5.223  -1.324  22.630  1.00  0.00           H  
ATOM    863 2HA  GLY A  55       6.467  -1.234  23.862  1.00  0.00           H  
ATOM    864  N   SER A  56       3.945   0.553  23.694  1.00  0.00           N  
ATOM    865  CA  SER A  56       3.162   1.643  24.223  1.00  0.00           C  
ATOM    866  C   SER A  56       1.722   1.218  24.259  1.00  0.00           C  
ATOM    867  O   SER A  56       1.421   0.024  24.257  1.00  0.00           O  
ATOM    868  CB  SER A  56       3.227   2.941  23.398  1.00  0.00           C  
ATOM    869  OG  SER A  56       4.513   3.531  23.537  1.00  0.00           O  
ATOM    870  H   SER A  56       3.471  -0.259  23.324  1.00  0.00           H  
ATOM    871  HA  SER A  56       3.536   1.887  25.218  1.00  0.00           H  
ATOM    872 1HB  SER A  56       3.024   2.717  22.351  1.00  0.00           H  
ATOM    873 2HB  SER A  56       2.456   3.630  23.741  1.00  0.00           H  
ATOM    874  HG  SER A  56       5.009   2.951  24.120  1.00  0.00           H  
ATOM    875  N   VAL A  57       0.797   2.210  24.326  1.00  0.00           N  
ATOM    876  CA  VAL A  57      -0.624   1.979  24.310  1.00  0.00           C  
ATOM    877  C   VAL A  57      -0.985   1.648  22.891  1.00  0.00           C  
ATOM    878  O   VAL A  57      -0.284   2.058  21.966  1.00  0.00           O  
ATOM    879  CB  VAL A  57      -1.445   3.158  24.783  1.00  0.00           C  
ATOM    880  CG1 VAL A  57      -1.128   3.396  26.270  1.00  0.00           C  
ATOM    881  CG2 VAL A  57      -1.158   4.388  23.903  1.00  0.00           C  
ATOM    882  H   VAL A  57       1.141   3.158  24.391  1.00  0.00           H  
ATOM    883  HA  VAL A  57      -0.848   1.148  24.980  1.00  0.00           H  
ATOM    884  HB  VAL A  57      -2.503   2.903  24.716  1.00  0.00           H  
ATOM    885 1HG1 VAL A  57      -1.710   4.243  26.635  1.00  0.00           H  
ATOM    886 2HG1 VAL A  57      -1.385   2.505  26.844  1.00  0.00           H  
ATOM    887 3HG1 VAL A  57      -0.066   3.609  26.386  1.00  0.00           H  
ATOM    888 1HG2 VAL A  57      -1.754   5.231  24.251  1.00  0.00           H  
ATOM    889 2HG2 VAL A  57      -0.100   4.641  23.966  1.00  0.00           H  
ATOM    890 3HG2 VAL A  57      -1.417   4.164  22.868  1.00  0.00           H  
ATOM    891  N   SER A  58      -2.054   0.845  22.683  1.00  0.00           N  
ATOM    892  CA  SER A  58      -2.296   0.428  21.330  1.00  0.00           C  
ATOM    893  C   SER A  58      -3.711  -0.053  21.142  1.00  0.00           C  
ATOM    894  O   SER A  58      -4.581  -0.014  22.012  1.00  0.00           O  
ATOM    895  CB  SER A  58      -1.432  -0.783  20.968  1.00  0.00           C  
ATOM    896  OG  SER A  58      -1.910  -1.890  21.720  1.00  0.00           O  
ATOM    897  H   SER A  58      -2.676   0.531  23.414  1.00  0.00           H  
ATOM    898  HA  SER A  58      -2.034   1.250  20.663  1.00  0.00           H  
ATOM    899 1HB  SER A  58      -1.501  -0.971  19.897  1.00  0.00           H  
ATOM    900 2HB  SER A  58      -0.390  -0.567  21.197  1.00  0.00           H  
ATOM    901  HG  SER A  58      -2.643  -1.558  22.244  1.00  0.00           H  
ATOM    902  N   PRO A  59      -3.891  -0.441  19.899  1.00  0.00           N  
ATOM    903  CA  PRO A  59      -5.062  -1.137  19.410  1.00  0.00           C  
ATOM    904  C   PRO A  59      -4.852  -2.592  19.715  1.00  0.00           C  
ATOM    905  O   PRO A  59      -3.820  -2.901  20.312  1.00  0.00           O  
ATOM    906  CB  PRO A  59      -5.105  -0.904  17.907  1.00  0.00           C  
ATOM    907  CG  PRO A  59      -4.276   0.371  17.701  1.00  0.00           C  
ATOM    908  CD  PRO A  59      -3.267   0.349  18.853  1.00  0.00           C  
ATOM    909  HA  PRO A  59      -5.960  -0.702  19.873  1.00  0.00           H  
ATOM    910 1HB  PRO A  59      -4.689  -1.775  17.379  1.00  0.00           H  
ATOM    911 2HB  PRO A  59      -6.148  -0.795  17.573  1.00  0.00           H  
ATOM    912 1HG  PRO A  59      -3.795   0.356  16.712  1.00  0.00           H  
ATOM    913 2HG  PRO A  59      -4.929   1.256  17.723  1.00  0.00           H  
ATOM    914 1HD  PRO A  59      -2.334  -0.125  18.514  1.00  0.00           H  
ATOM    915 2HD  PRO A  59      -3.078   1.377  19.195  1.00  0.00           H  
ATOM    916  N   SER A  60      -5.800  -3.483  19.338  1.00  0.00           N  
ATOM    917  CA  SER A  60      -5.639  -4.893  19.595  1.00  0.00           C  
ATOM    918  C   SER A  60      -4.845  -5.528  18.483  1.00  0.00           C  
ATOM    919  O   SER A  60      -4.974  -5.202  17.299  1.00  0.00           O  
ATOM    920  CB  SER A  60      -6.931  -5.710  19.583  1.00  0.00           C  
ATOM    921  OG  SER A  60      -7.121  -6.240  18.274  1.00  0.00           O  
ATOM    922  H   SER A  60      -6.634  -3.161  18.869  1.00  0.00           H  
ATOM    923  HA  SER A  60      -5.208  -5.016  20.590  1.00  0.00           H  
ATOM    924 1HB  SER A  60      -6.863  -6.510  20.319  1.00  0.00           H  
ATOM    925 2HB  SER A  60      -7.767  -5.073  19.868  1.00  0.00           H  
ATOM    926  HG  SER A  60      -6.375  -5.933  17.754  1.00  0.00           H  
ATOM    927  N   PRO A  61      -4.131  -6.554  18.891  1.00  0.00           N  
ATOM    928  CA  PRO A  61      -3.207  -7.353  18.066  1.00  0.00           C  
ATOM    929  C   PRO A  61      -3.846  -7.929  16.828  1.00  0.00           C  
ATOM    930  O   PRO A  61      -3.197  -8.060  15.788  1.00  0.00           O  
ATOM    931  CB  PRO A  61      -2.714  -8.447  19.007  1.00  0.00           C  
ATOM    932  CG  PRO A  61      -3.694  -8.428  20.177  1.00  0.00           C  
ATOM    933  CD  PRO A  61      -4.259  -7.062  20.279  1.00  0.00           C  
ATOM    934  HA  PRO A  61      -2.368  -6.718  17.743  1.00  0.00           H  
ATOM    935 1HB  PRO A  61      -2.702  -9.415  18.484  1.00  0.00           H  
ATOM    936 2HB  PRO A  61      -1.681  -8.238  19.320  1.00  0.00           H  
ATOM    937 1HG  PRO A  61      -4.491  -9.170  20.018  1.00  0.00           H  
ATOM    938 2HG  PRO A  61      -3.180  -8.709  21.108  1.00  0.00           H  
ATOM    939 1HD  PRO A  61      -5.310  -7.121  20.598  1.00  0.00           H  
ATOM    940 2HD  PRO A  61      -3.668  -6.473  20.995  1.00  0.00           H  
ATOM    941  N   GLU A  62      -5.134  -8.203  16.925  1.00  0.00           N  
ATOM    942  CA  GLU A  62      -5.852  -8.860  15.869  1.00  0.00           C  
ATOM    943  C   GLU A  62      -6.059  -7.929  14.626  1.00  0.00           C  
ATOM    944  O   GLU A  62      -5.957  -8.378  13.474  1.00  0.00           O  
ATOM    945  CB  GLU A  62      -7.180  -9.393  16.392  1.00  0.00           C  
ATOM    946  CG  GLU A  62      -7.061 -10.431  17.493  1.00  0.00           C  
ATOM    947  CD  GLU A  62      -6.847  -9.855  18.932  1.00  0.00           C  
ATOM    948  OE1 GLU A  62      -6.909  -8.635  19.184  1.00  0.00           O  
ATOM    949  OE2 GLU A  62      -6.567 -10.633  19.845  1.00  0.00           O  
ATOM    950  H   GLU A  62      -5.627  -7.943  17.767  1.00  0.00           H  
ATOM    951  HA  GLU A  62      -5.252  -9.697  15.511  1.00  0.00           H  
ATOM    952 1HB  GLU A  62      -7.776  -8.568  16.781  1.00  0.00           H  
ATOM    953 2HB  GLU A  62      -7.739  -9.844  15.573  1.00  0.00           H  
ATOM    954 1HG  GLU A  62      -7.970 -11.033  17.510  1.00  0.00           H  
ATOM    955 2HG  GLU A  62      -6.225 -11.091  17.267  1.00  0.00           H  
ATOM    956  N   LEU A  63      -6.331  -6.656  14.864  1.00  0.00           N  
ATOM    957  CA  LEU A  63      -6.454  -5.677  13.789  1.00  0.00           C  
ATOM    958  C   LEU A  63      -5.088  -5.418  13.121  1.00  0.00           C  
ATOM    959  O   LEU A  63      -4.980  -5.389  11.878  1.00  0.00           O  
ATOM    960  CB  LEU A  63      -7.104  -4.419  14.329  1.00  0.00           C  
ATOM    961  CG  LEU A  63      -7.473  -3.289  13.422  1.00  0.00           C  
ATOM    962  CD1 LEU A  63      -8.289  -3.766  12.288  1.00  0.00           C  
ATOM    963  CD2 LEU A  63      -8.241  -2.182  14.158  1.00  0.00           C  
ATOM    964  H   LEU A  63      -6.458  -6.355  15.820  1.00  0.00           H  
ATOM    965  HA  LEU A  63      -7.085  -6.100  13.008  1.00  0.00           H  
ATOM    966 1HB  LEU A  63      -8.035  -4.693  14.824  1.00  0.00           H  
ATOM    967 2HB  LEU A  63      -6.440  -3.975  15.071  1.00  0.00           H  
ATOM    968  HG  LEU A  63      -6.568  -2.850  13.001  1.00  0.00           H  
ATOM    969 1HD1 LEU A  63      -8.544  -2.924  11.644  1.00  0.00           H  
ATOM    970 2HD1 LEU A  63      -7.723  -4.501  11.716  1.00  0.00           H  
ATOM    971 3HD1 LEU A  63      -9.203  -4.223  12.665  1.00  0.00           H  
ATOM    972 1HD2 LEU A  63      -8.487  -1.382  13.458  1.00  0.00           H  
ATOM    973 2HD2 LEU A  63      -9.161  -2.593  14.576  1.00  0.00           H  
ATOM    974 3HD2 LEU A  63      -7.624  -1.783  14.962  1.00  0.00           H  
ATOM    975  N   ARG A  64      -4.049  -5.291  13.937  1.00  0.00           N  
ATOM    976  CA  ARG A  64      -2.680  -5.168  13.447  1.00  0.00           C  
ATOM    977  C   ARG A  64      -2.304  -6.285  12.529  1.00  0.00           C  
ATOM    978  O   ARG A  64      -1.713  -6.056  11.485  1.00  0.00           O  
ATOM    979  CB  ARG A  64      -1.699  -5.149  14.594  1.00  0.00           C  
ATOM    980  CG  ARG A  64      -1.482  -3.792  15.233  1.00  0.00           C  
ATOM    981  CD  ARG A  64      -0.366  -3.892  16.264  1.00  0.00           C  
ATOM    982  NE  ARG A  64      -0.815  -3.535  17.613  1.00  0.00           N  
ATOM    983  CZ  ARG A  64      -0.823  -4.302  18.706  1.00  0.00           C  
ATOM    984  NH1 ARG A  64      -0.395  -5.558  18.717  1.00  0.00           N  
ATOM    985  NH2 ARG A  64      -1.252  -3.766  19.825  1.00  0.00           N  
ATOM    986  H   ARG A  64      -4.218  -5.280  14.933  1.00  0.00           H  
ATOM    987  HA  ARG A  64      -2.591  -4.228  12.901  1.00  0.00           H  
ATOM    988 1HB  ARG A  64      -2.040  -5.828  15.375  1.00  0.00           H  
ATOM    989 2HB  ARG A  64      -0.729  -5.508  14.250  1.00  0.00           H  
ATOM    990 1HG  ARG A  64      -1.206  -3.069  14.466  1.00  0.00           H  
ATOM    991 2HG  ARG A  64      -2.402  -3.469  15.722  1.00  0.00           H  
ATOM    992 1HD  ARG A  64       0.010  -4.914  16.295  1.00  0.00           H  
ATOM    993 2HD  ARG A  64       0.444  -3.217  15.990  1.00  0.00           H  
ATOM    994  HE  ARG A  64      -1.167  -2.598  17.759  1.00  0.00           H  
ATOM    995 1HH1 ARG A  64      -0.040  -5.978  17.870  1.00  0.00           H  
ATOM    996 2HH1 ARG A  64      -0.423  -6.093  19.573  1.00  0.00           H  
ATOM    997 1HH2 ARG A  64      -1.561  -2.804  19.839  1.00  0.00           H  
ATOM    998 2HH2 ARG A  64      -1.273  -4.315  20.672  1.00  0.00           H  
ATOM    999  N   GLU A  65      -2.683  -7.499  12.932  1.00  0.00           N  
ATOM   1000  CA  GLU A  65      -2.376  -8.713  12.179  1.00  0.00           C  
ATOM   1001  C   GLU A  65      -3.059  -8.739  10.820  1.00  0.00           C  
ATOM   1002  O   GLU A  65      -2.403  -9.087   9.816  1.00  0.00           O  
ATOM   1003  CB  GLU A  65      -2.746  -9.963  13.009  1.00  0.00           C  
ATOM   1004  CG  GLU A  65      -2.923 -11.251  12.246  1.00  0.00           C  
ATOM   1005  CD  GLU A  65      -3.507 -12.360  13.145  1.00  0.00           C  
ATOM   1006  OE1 GLU A  65      -4.719 -12.293  13.499  1.00  0.00           O  
ATOM   1007  OE2 GLU A  65      -2.775 -13.341  13.429  1.00  0.00           O  
ATOM   1008  H   GLU A  65      -3.204  -7.574  13.795  1.00  0.00           H  
ATOM   1009  HA  GLU A  65      -1.305  -8.731  11.974  1.00  0.00           H  
ATOM   1010 1HB  GLU A  65      -1.974 -10.145  13.757  1.00  0.00           H  
ATOM   1011 2HB  GLU A  65      -3.680  -9.783  13.541  1.00  0.00           H  
ATOM   1012 1HG  GLU A  65      -3.590 -11.072  11.403  1.00  0.00           H  
ATOM   1013 2HG  GLU A  65      -1.957 -11.561  11.850  1.00  0.00           H  
ATOM   1014  N   LYS A  66      -4.362  -8.396  10.788  1.00  0.00           N  
ATOM   1015  CA  LYS A  66      -5.081  -8.343   9.553  1.00  0.00           C  
ATOM   1016  C   LYS A  66      -4.491  -7.269   8.560  1.00  0.00           C  
ATOM   1017  O   LYS A  66      -4.405  -7.544   7.339  1.00  0.00           O  
ATOM   1018  CB  LYS A  66      -6.582  -8.114   9.793  1.00  0.00           C  
ATOM   1019  CG  LYS A  66      -7.466  -8.008   8.556  1.00  0.00           C  
ATOM   1020  CD  LYS A  66      -7.981  -9.382   8.181  1.00  0.00           C  
ATOM   1021  CE  LYS A  66      -8.617  -9.454   6.803  1.00  0.00           C  
ATOM   1022  NZ  LYS A  66      -8.263 -10.751   6.144  1.00  0.00           N  
ATOM   1023  H   LYS A  66      -4.842  -8.172  11.647  1.00  0.00           H  
ATOM   1024  HA  LYS A  66      -4.958  -9.297   9.039  1.00  0.00           H  
ATOM   1025 1HB  LYS A  66      -6.983  -8.932  10.393  1.00  0.00           H  
ATOM   1026 2HB  LYS A  66      -6.724  -7.193  10.358  1.00  0.00           H  
ATOM   1027 1HG  LYS A  66      -8.304  -7.341   8.765  1.00  0.00           H  
ATOM   1028 2HG  LYS A  66      -6.890  -7.590   7.732  1.00  0.00           H  
ATOM   1029 1HD  LYS A  66      -7.158 -10.097   8.201  1.00  0.00           H  
ATOM   1030 2HD  LYS A  66      -8.733  -9.699   8.905  1.00  0.00           H  
ATOM   1031 1HE  LYS A  66      -9.698  -9.369   6.896  1.00  0.00           H  
ATOM   1032 2HE  LYS A  66      -8.261  -8.622   6.195  1.00  0.00           H  
ATOM   1033 1HZ  LYS A  66      -8.688 -10.791   5.229  1.00  0.00           H  
ATOM   1034 2HZ  LYS A  66      -7.259 -10.820   6.052  1.00  0.00           H  
ATOM   1035 3HZ  LYS A  66      -8.602 -11.518   6.706  1.00  0.00           H  
ATOM   1036  N   HIS A  67      -4.162  -6.097   9.090  1.00  0.00           N  
ATOM   1037  CA  HIS A  67      -3.586  -4.964   8.351  1.00  0.00           C  
ATOM   1038  C   HIS A  67      -2.243  -5.416   7.718  1.00  0.00           C  
ATOM   1039  O   HIS A  67      -2.055  -5.251   6.526  1.00  0.00           O  
ATOM   1040  CB  HIS A  67      -3.443  -3.776   9.314  1.00  0.00           C  
ATOM   1041  CG  HIS A  67      -2.833  -2.514   8.737  1.00  0.00           C  
ATOM   1042  ND1 HIS A  67      -3.537  -1.632   7.941  1.00  0.00           N  
ATOM   1043  CD2 HIS A  67      -1.633  -1.920   8.965  1.00  0.00           C  
ATOM   1044  CE1 HIS A  67      -2.788  -0.581   7.668  1.00  0.00           C  
ATOM   1045  NE2 HIS A  67      -1.618  -0.735   8.263  1.00  0.00           N  
ATOM   1046  H   HIS A  67      -4.332  -6.002  10.081  1.00  0.00           H  
ATOM   1047  HA  HIS A  67      -4.253  -4.684   7.536  1.00  0.00           H  
ATOM   1048 1HB  HIS A  67      -4.424  -3.504   9.705  1.00  0.00           H  
ATOM   1049 2HB  HIS A  67      -2.823  -4.068  10.161  1.00  0.00           H  
ATOM   1050  HD2 HIS A  67      -0.817  -2.329   9.561  1.00  0.00           H  
ATOM   1051  HE1 HIS A  67      -3.083   0.271   7.056  1.00  0.00           H  
ATOM   1052  HE2 HIS A  67      -0.841  -0.092   8.212  1.00  0.00           H  
ATOM   1053  N   ARG A  68      -1.378  -6.019   8.513  1.00  0.00           N  
ATOM   1054  CA  ARG A  68      -0.052  -6.472   8.099  1.00  0.00           C  
ATOM   1055  C   ARG A  68      -0.135  -7.501   7.028  1.00  0.00           C  
ATOM   1056  O   ARG A  68       0.571  -7.405   5.985  1.00  0.00           O  
ATOM   1057  CB  ARG A  68       0.701  -7.068   9.326  1.00  0.00           C  
ATOM   1058  CG  ARG A  68       2.096  -7.635   9.108  1.00  0.00           C  
ATOM   1059  CD  ARG A  68       2.814  -7.806  10.446  1.00  0.00           C  
ATOM   1060  NE  ARG A  68       4.122  -8.466  10.304  1.00  0.00           N  
ATOM   1061  CZ  ARG A  68       4.363  -9.781  10.249  1.00  0.00           C  
ATOM   1062  NH1 ARG A  68       3.411 -10.655  10.392  1.00  0.00           N  
ATOM   1063  NH2 ARG A  68       5.621 -10.236  10.076  1.00  0.00           N  
ATOM   1064  H   ARG A  68      -1.673  -6.167   9.467  1.00  0.00           H  
ATOM   1065  HA  ARG A  68       0.505  -5.614   7.722  1.00  0.00           H  
ATOM   1066 1HB  ARG A  68       0.808  -6.302  10.094  1.00  0.00           H  
ATOM   1067 2HB  ARG A  68       0.113  -7.880   9.754  1.00  0.00           H  
ATOM   1068 1HG  ARG A  68       2.021  -8.605   8.617  1.00  0.00           H  
ATOM   1069 2HG  ARG A  68       2.671  -6.954   8.480  1.00  0.00           H  
ATOM   1070 1HD  ARG A  68       2.980  -6.829  10.898  1.00  0.00           H  
ATOM   1071 2HD  ARG A  68       2.204  -8.415  11.111  1.00  0.00           H  
ATOM   1072  HE  ARG A  68       4.941  -7.876  10.239  1.00  0.00           H  
ATOM   1073 1HH1 ARG A  68       2.462 -10.347  10.548  1.00  0.00           H  
ATOM   1074 2HH1 ARG A  68       3.620 -11.642  10.346  1.00  0.00           H  
ATOM   1075 1HH2 ARG A  68       6.387  -9.582   9.986  1.00  0.00           H  
ATOM   1076 2HH2 ARG A  68       5.798 -11.228  10.035  1.00  0.00           H  
ATOM   1077  N   ALA A  69      -1.019  -8.479   7.252  1.00  0.00           N  
ATOM   1078  CA  ALA A  69      -1.306  -9.514   6.229  1.00  0.00           C  
ATOM   1079  C   ALA A  69      -1.820  -8.938   4.922  1.00  0.00           C  
ATOM   1080  O   ALA A  69      -1.314  -9.315   3.830  1.00  0.00           O  
ATOM   1081  CB  ALA A  69      -2.284 -10.523   6.732  1.00  0.00           C  
ATOM   1082  H   ALA A  69      -1.503  -8.514   8.138  1.00  0.00           H  
ATOM   1083  HA  ALA A  69      -0.373 -10.027   5.995  1.00  0.00           H  
ATOM   1084 1HB  ALA A  69      -2.471 -11.266   5.957  1.00  0.00           H  
ATOM   1085 2HB  ALA A  69      -1.877 -11.015   7.616  1.00  0.00           H  
ATOM   1086 3HB  ALA A  69      -3.218 -10.026   6.991  1.00  0.00           H  
ATOM   1087  N   LEU A  70      -2.829  -8.076   4.999  1.00  0.00           N  
ATOM   1088  CA  LEU A  70      -3.356  -7.415   3.776  1.00  0.00           C  
ATOM   1089  C   LEU A  70      -2.291  -6.537   3.018  1.00  0.00           C  
ATOM   1090  O   LEU A  70      -2.250  -6.511   1.761  1.00  0.00           O  
ATOM   1091  CB  LEU A  70      -4.506  -6.520   4.129  1.00  0.00           C  
ATOM   1092  CG  LEU A  70      -5.898  -7.130   4.483  1.00  0.00           C  
ATOM   1093  CD1 LEU A  70      -6.844  -6.056   4.954  1.00  0.00           C  
ATOM   1094  CD2 LEU A  70      -6.499  -7.800   3.270  1.00  0.00           C  
ATOM   1095  H   LEU A  70      -3.247  -7.862   5.893  1.00  0.00           H  
ATOM   1096  HA  LEU A  70      -3.707  -8.185   3.091  1.00  0.00           H  
ATOM   1097 1HB  LEU A  70      -4.228  -5.921   4.994  1.00  0.00           H  
ATOM   1098 2HB  LEU A  70      -4.692  -5.847   3.292  1.00  0.00           H  
ATOM   1099  HG  LEU A  70      -5.781  -7.868   5.276  1.00  0.00           H  
ATOM   1100 1HD1 LEU A  70      -7.809  -6.502   5.196  1.00  0.00           H  
ATOM   1101 2HD1 LEU A  70      -6.435  -5.575   5.842  1.00  0.00           H  
ATOM   1102 3HD1 LEU A  70      -6.974  -5.315   4.166  1.00  0.00           H  
ATOM   1103 1HD2 LEU A  70      -7.470  -8.223   3.531  1.00  0.00           H  
ATOM   1104 2HD2 LEU A  70      -6.624  -7.067   2.473  1.00  0.00           H  
ATOM   1105 3HD2 LEU A  70      -5.837  -8.597   2.929  1.00  0.00           H  
ATOM   1106  N   ALA A  71      -1.442  -5.836   3.784  1.00  0.00           N  
ATOM   1107  CA  ALA A  71      -0.333  -5.081   3.222  1.00  0.00           C  
ATOM   1108  C   ALA A  71       0.673  -5.969   2.392  1.00  0.00           C  
ATOM   1109  O   ALA A  71       1.139  -5.538   1.342  1.00  0.00           O  
ATOM   1110  CB  ALA A  71       0.379  -4.354   4.308  1.00  0.00           C  
ATOM   1111  H   ALA A  71      -1.581  -5.836   4.784  1.00  0.00           H  
ATOM   1112  HA  ALA A  71      -0.739  -4.359   2.513  1.00  0.00           H  
ATOM   1113 1HB  ALA A  71       1.209  -3.789   3.884  1.00  0.00           H  
ATOM   1114 2HB  ALA A  71      -0.312  -3.670   4.801  1.00  0.00           H  
ATOM   1115 3HB  ALA A  71       0.761  -5.070   5.034  1.00  0.00           H  
ATOM   1116  N   GLU A  72       0.914  -7.209   2.831  1.00  0.00           N  
ATOM   1117  CA  GLU A  72       1.740  -8.187   2.082  1.00  0.00           C  
ATOM   1118  C   GLU A  72       1.085  -8.617   0.782  1.00  0.00           C  
ATOM   1119  O   GLU A  72       1.717  -8.848  -0.204  1.00  0.00           O  
ATOM   1120  CB  GLU A  72       1.893  -9.507   2.850  1.00  0.00           C  
ATOM   1121  CG  GLU A  72       3.174  -9.741   3.553  1.00  0.00           C  
ATOM   1122  CD  GLU A  72       4.393  -9.277   2.795  1.00  0.00           C  
ATOM   1123  OE1 GLU A  72       4.776  -9.837   1.740  1.00  0.00           O  
ATOM   1124  OE2 GLU A  72       4.992  -8.340   3.325  1.00  0.00           O  
ATOM   1125  H   GLU A  72       0.510  -7.482   3.716  1.00  0.00           H  
ATOM   1126  HA  GLU A  72       2.734  -7.763   1.939  1.00  0.00           H  
ATOM   1127 1HB  GLU A  72       1.112  -9.581   3.606  1.00  0.00           H  
ATOM   1128 2HB  GLU A  72       1.764 -10.344   2.163  1.00  0.00           H  
ATOM   1129 1HG  GLU A  72       3.152  -9.220   4.509  1.00  0.00           H  
ATOM   1130 2HG  GLU A  72       3.277 -10.807   3.753  1.00  0.00           H  
ATOM   1131  N   GLN A  73      -0.191  -8.854   0.856  1.00  0.00           N  
ATOM   1132  CA  GLN A  73      -0.953  -9.183  -0.307  1.00  0.00           C  
ATOM   1133  C   GLN A  73      -0.955  -8.048  -1.331  1.00  0.00           C  
ATOM   1134  O   GLN A  73      -0.713  -8.301  -2.511  1.00  0.00           O  
ATOM   1135  CB  GLN A  73      -2.321  -9.633   0.098  1.00  0.00           C  
ATOM   1136  CG  GLN A  73      -2.325 -11.013   0.750  1.00  0.00           C  
ATOM   1137  CD  GLN A  73      -3.708 -11.368   1.301  1.00  0.00           C  
ATOM   1138  OE1 GLN A  73      -4.705 -10.891   0.801  1.00  0.00           O  
ATOM   1139  NE2 GLN A  73      -3.752 -12.129   2.392  1.00  0.00           N  
ATOM   1140  H   GLN A  73      -0.656  -8.805   1.751  1.00  0.00           H  
ATOM   1141  HA  GLN A  73      -0.451  -9.997  -0.830  1.00  0.00           H  
ATOM   1142 1HB  GLN A  73      -2.747  -8.916   0.799  1.00  0.00           H  
ATOM   1143 2HB  GLN A  73      -2.969  -9.660  -0.778  1.00  0.00           H  
ATOM   1144 1HG  GLN A  73      -2.043 -11.757   0.004  1.00  0.00           H  
ATOM   1145 2HG  GLN A  73      -1.608 -11.018   1.571  1.00  0.00           H  
ATOM   1146 1HE2 GLN A  73      -4.635 -12.386   2.788  1.00  0.00           H  
ATOM   1147 2HE2 GLN A  73      -2.903 -12.444   2.817  1.00  0.00           H  
ATOM   1148  N   VAL A  74      -1.121  -6.810  -0.895  1.00  0.00           N  
ATOM   1149  CA  VAL A  74      -1.111  -5.703  -1.860  1.00  0.00           C  
ATOM   1150  C   VAL A  74       0.317  -5.553  -2.449  1.00  0.00           C  
ATOM   1151  O   VAL A  74       0.461  -5.415  -3.682  1.00  0.00           O  
ATOM   1152  CB  VAL A  74      -1.520  -4.345  -1.310  1.00  0.00           C  
ATOM   1153  CG1 VAL A  74      -1.583  -3.358  -2.483  1.00  0.00           C  
ATOM   1154  CG2 VAL A  74      -2.918  -4.368  -0.748  1.00  0.00           C  
ATOM   1155  H   VAL A  74      -1.255  -6.608   0.085  1.00  0.00           H  
ATOM   1156  HA  VAL A  74      -1.819  -5.931  -2.657  1.00  0.00           H  
ATOM   1157  HB  VAL A  74      -0.831  -4.063  -0.514  1.00  0.00           H  
ATOM   1158 1HG1 VAL A  74      -1.875  -2.374  -2.116  1.00  0.00           H  
ATOM   1159 2HG1 VAL A  74      -0.604  -3.292  -2.956  1.00  0.00           H  
ATOM   1160 3HG1 VAL A  74      -2.317  -3.705  -3.211  1.00  0.00           H  
ATOM   1161 1HG2 VAL A  74      -3.172  -3.380  -0.365  1.00  0.00           H  
ATOM   1162 2HG2 VAL A  74      -3.621  -4.644  -1.534  1.00  0.00           H  
ATOM   1163 3HG2 VAL A  74      -2.973  -5.096   0.061  1.00  0.00           H  
ATOM   1164  N   TYR A  75       1.348  -5.569  -1.590  1.00  0.00           N  
ATOM   1165  CA  TYR A  75       2.705  -5.570  -2.081  1.00  0.00           C  
ATOM   1166  C   TYR A  75       2.993  -6.721  -3.107  1.00  0.00           C  
ATOM   1167  O   TYR A  75       3.546  -6.452  -4.163  1.00  0.00           O  
ATOM   1168  CB  TYR A  75       3.724  -5.530  -0.933  1.00  0.00           C  
ATOM   1169  CG  TYR A  75       5.091  -5.049  -1.374  1.00  0.00           C  
ATOM   1170  CD1 TYR A  75       5.347  -3.695  -1.557  1.00  0.00           C  
ATOM   1171  CD2 TYR A  75       6.114  -5.967  -1.679  1.00  0.00           C  
ATOM   1172  CE1 TYR A  75       6.586  -3.249  -2.014  1.00  0.00           C  
ATOM   1173  CE2 TYR A  75       7.355  -5.533  -2.125  1.00  0.00           C  
ATOM   1174  CZ  TYR A  75       7.586  -4.171  -2.280  1.00  0.00           C  
ATOM   1175  OH  TYR A  75       8.817  -3.719  -2.704  1.00  0.00           O  
ATOM   1176  H   TYR A  75       1.185  -5.580  -0.594  1.00  0.00           H  
ATOM   1177  HA  TYR A  75       2.852  -4.680  -2.694  1.00  0.00           H  
ATOM   1178 1HB  TYR A  75       3.359  -4.870  -0.145  1.00  0.00           H  
ATOM   1179 2HB  TYR A  75       3.827  -6.527  -0.504  1.00  0.00           H  
ATOM   1180  HD1 TYR A  75       4.572  -2.959  -1.341  1.00  0.00           H  
ATOM   1181  HD2 TYR A  75       5.938  -7.037  -1.566  1.00  0.00           H  
ATOM   1182  HE1 TYR A  75       6.765  -2.183  -2.150  1.00  0.00           H  
ATOM   1183  HE2 TYR A  75       8.138  -6.258  -2.350  1.00  0.00           H  
ATOM   1184  HH  TYR A  75       9.400  -4.469  -2.848  1.00  0.00           H  
ATOM   1185  N   ALA A  76       2.595  -7.958  -2.838  1.00  0.00           N  
ATOM   1186  CA  ALA A  76       2.869  -9.087  -3.759  1.00  0.00           C  
ATOM   1187  C   ALA A  76       2.203  -8.849  -5.112  1.00  0.00           C  
ATOM   1188  O   ALA A  76       2.756  -9.172  -6.153  1.00  0.00           O  
ATOM   1189  CB  ALA A  76       2.338 -10.407  -3.188  1.00  0.00           C  
ATOM   1190  H   ALA A  76       2.091  -8.133  -1.981  1.00  0.00           H  
ATOM   1191  HA  ALA A  76       3.950  -9.171  -3.879  1.00  0.00           H  
ATOM   1192 1HB  ALA A  76       2.553 -11.218  -3.885  1.00  0.00           H  
ATOM   1193 2HB  ALA A  76       2.822 -10.612  -2.233  1.00  0.00           H  
ATOM   1194 3HB  ALA A  76       1.262 -10.333  -3.040  1.00  0.00           H  
ATOM   1195  N   THR A  77       0.983  -8.323  -5.067  1.00  0.00           N  
ATOM   1196  CA  THR A  77       0.202  -8.042  -6.265  1.00  0.00           C  
ATOM   1197  C   THR A  77       0.973  -6.952  -7.112  1.00  0.00           C  
ATOM   1198  O   THR A  77       1.148  -7.105  -8.322  1.00  0.00           O  
ATOM   1199  CB  THR A  77      -1.240  -7.707  -5.819  1.00  0.00           C  
ATOM   1200  OG1 THR A  77      -2.144  -8.051  -6.822  1.00  0.00           O  
ATOM   1201  CG2 THR A  77      -1.420  -6.329  -5.504  1.00  0.00           C  
ATOM   1202  H   THR A  77       0.588  -8.112  -4.162  1.00  0.00           H  
ATOM   1203  HA  THR A  77       0.199  -8.934  -6.893  1.00  0.00           H  
ATOM   1204  HB  THR A  77      -1.491  -8.288  -4.932  1.00  0.00           H  
ATOM   1205  HG1 THR A  77      -1.667  -8.420  -7.569  1.00  0.00           H  
ATOM   1206 1HG2 THR A  77      -2.452  -6.158  -5.198  1.00  0.00           H  
ATOM   1207 2HG2 THR A  77      -0.749  -6.051  -4.691  1.00  0.00           H  
ATOM   1208 3HG2 THR A  77      -1.197  -5.723  -6.381  1.00  0.00           H  
ATOM   1209  N   GLY A  78       1.550  -5.972  -6.419  1.00  0.00           N  
ATOM   1210  CA  GLY A  78       2.400  -4.989  -7.005  1.00  0.00           C  
ATOM   1211  C   GLY A  78       3.655  -5.566  -7.647  1.00  0.00           C  
ATOM   1212  O   GLY A  78       3.988  -5.159  -8.720  1.00  0.00           O  
ATOM   1213  H   GLY A  78       1.368  -5.936  -5.427  1.00  0.00           H  
ATOM   1214 1HA  GLY A  78       1.847  -4.438  -7.767  1.00  0.00           H  
ATOM   1215 2HA  GLY A  78       2.702  -4.270  -6.245  1.00  0.00           H  
ATOM   1216  N   GLN A  79       4.333  -6.504  -6.986  1.00  0.00           N  
ATOM   1217  CA  GLN A  79       5.521  -7.172  -7.555  1.00  0.00           C  
ATOM   1218  C   GLN A  79       5.200  -7.801  -8.926  1.00  0.00           C  
ATOM   1219  O   GLN A  79       5.993  -7.736  -9.835  1.00  0.00           O  
ATOM   1220  CB  GLN A  79       6.098  -8.241  -6.607  1.00  0.00           C  
ATOM   1221  CG  GLN A  79       6.646  -7.676  -5.300  1.00  0.00           C  
ATOM   1222  CD  GLN A  79       7.475  -8.665  -4.467  1.00  0.00           C  
ATOM   1223  OE1 GLN A  79       8.258  -8.258  -3.587  1.00  0.00           O  
ATOM   1224  NE2 GLN A  79       7.314  -9.961  -4.740  1.00  0.00           N  
ATOM   1225  H   GLN A  79       4.018  -6.763  -6.063  1.00  0.00           H  
ATOM   1226  HA  GLN A  79       6.293  -6.422  -7.722  1.00  0.00           H  
ATOM   1227 1HB  GLN A  79       5.323  -8.968  -6.364  1.00  0.00           H  
ATOM   1228 2HB  GLN A  79       6.903  -8.776  -7.109  1.00  0.00           H  
ATOM   1229 1HG  GLN A  79       7.292  -6.828  -5.526  1.00  0.00           H  
ATOM   1230 2HG  GLN A  79       5.811  -7.354  -4.677  1.00  0.00           H  
ATOM   1231 1HE2 GLN A  79       7.829 -10.649  -4.227  1.00  0.00           H  
ATOM   1232 2HE2 GLN A  79       6.678 -10.246  -5.457  1.00  0.00           H  
ATOM   1233  N   GLU A  80       4.032  -8.416  -9.052  1.00  0.00           N  
ATOM   1234  CA  GLU A  80       3.592  -8.960 -10.320  1.00  0.00           C  
ATOM   1235  C   GLU A  80       3.351  -7.918 -11.408  1.00  0.00           C  
ATOM   1236  O   GLU A  80       3.718  -8.142 -12.552  1.00  0.00           O  
ATOM   1237  CB  GLU A  80       2.370  -9.847 -10.112  1.00  0.00           C  
ATOM   1238  CG  GLU A  80       2.728 -11.081  -9.253  1.00  0.00           C  
ATOM   1239  CD  GLU A  80       3.920 -11.858  -9.832  1.00  0.00           C  
ATOM   1240  OE1 GLU A  80       3.831 -12.161 -11.049  1.00  0.00           O  
ATOM   1241  OE2 GLU A  80       4.935 -12.118  -9.101  1.00  0.00           O  
ATOM   1242  H   GLU A  80       3.434  -8.507  -8.243  1.00  0.00           H  
ATOM   1243  HA  GLU A  80       4.399  -9.564 -10.736  1.00  0.00           H  
ATOM   1244 1HB  GLU A  80       1.583  -9.273  -9.623  1.00  0.00           H  
ATOM   1245 2HB  GLU A  80       1.987 -10.171 -11.080  1.00  0.00           H  
ATOM   1246 1HG  GLU A  80       2.970 -10.749  -8.243  1.00  0.00           H  
ATOM   1247 2HG  GLU A  80       1.858 -11.733  -9.193  1.00  0.00           H  
ATOM   1248  N   MET A  81       2.777  -6.787 -11.038  1.00  0.00           N  
ATOM   1249  CA  MET A  81       2.482  -5.700 -11.998  1.00  0.00           C  
ATOM   1250  C   MET A  81       3.781  -5.046 -12.518  1.00  0.00           C  
ATOM   1251  O   MET A  81       3.851  -4.468 -13.598  1.00  0.00           O  
ATOM   1252  CB  MET A  81       1.570  -4.674 -11.324  1.00  0.00           C  
ATOM   1253  CG  MET A  81       0.133  -5.143 -11.226  1.00  0.00           C  
ATOM   1254  SD  MET A  81      -1.120  -3.972 -10.677  1.00  0.00           S  
ATOM   1255  CE  MET A  81      -0.484  -3.806  -9.074  1.00  0.00           C  
ATOM   1256  H   MET A  81       2.533  -6.664 -10.065  1.00  0.00           H  
ATOM   1257  HA  MET A  81       1.970  -6.129 -12.858  1.00  0.00           H  
ATOM   1258 1HB  MET A  81       1.938  -4.462 -10.322  1.00  0.00           H  
ATOM   1259 2HB  MET A  81       1.596  -3.739 -11.887  1.00  0.00           H  
ATOM   1260 1HG  MET A  81      -0.205  -5.488 -12.202  1.00  0.00           H  
ATOM   1261 2HG  MET A  81       0.070  -5.978 -10.529  1.00  0.00           H  
ATOM   1262 1HE  MET A  81      -1.102  -3.109  -8.508  1.00  0.00           H  
ATOM   1263 2HE  MET A  81      -0.485  -4.778  -8.579  1.00  0.00           H  
ATOM   1264 3HE  MET A  81       0.537  -3.426  -9.125  1.00  0.00           H  
ATOM   1265  N   LEU A  82       4.811  -5.168 -11.705  1.00  0.00           N  
ATOM   1266  CA  LEU A  82       6.108  -4.626 -11.983  1.00  0.00           C  
ATOM   1267  C   LEU A  82       6.821  -5.296 -13.217  1.00  0.00           C  
ATOM   1268  O   LEU A  82       7.707  -4.718 -13.808  1.00  0.00           O  
ATOM   1269  CB  LEU A  82       6.945  -4.826 -10.714  1.00  0.00           C  
ATOM   1270  CG  LEU A  82       8.062  -3.905 -10.273  1.00  0.00           C  
ATOM   1271  CD1 LEU A  82       7.733  -2.465 -10.624  1.00  0.00           C  
ATOM   1272  CD2 LEU A  82       8.294  -4.104  -8.749  1.00  0.00           C  
ATOM   1273  H   LEU A  82       4.664  -5.674 -10.843  1.00  0.00           H  
ATOM   1274  HA  LEU A  82       5.999  -3.565 -12.205  1.00  0.00           H  
ATOM   1275 1HB  LEU A  82       6.278  -4.830  -9.854  1.00  0.00           H  
ATOM   1276 2HB  LEU A  82       7.436  -5.797 -10.771  1.00  0.00           H  
ATOM   1277  HG  LEU A  82       8.973  -4.149 -10.822  1.00  0.00           H  
ATOM   1278 1HD1 LEU A  82       8.547  -1.817 -10.300  1.00  0.00           H  
ATOM   1279 2HD1 LEU A  82       7.605  -2.374 -11.702  1.00  0.00           H  
ATOM   1280 3HD1 LEU A  82       6.813  -2.170 -10.121  1.00  0.00           H  
ATOM   1281 1HD2 LEU A  82       9.097  -3.447  -8.414  1.00  0.00           H  
ATOM   1282 2HD2 LEU A  82       7.379  -3.862  -8.207  1.00  0.00           H  
ATOM   1283 3HD2 LEU A  82       8.567  -5.141  -8.554  1.00  0.00           H  
ATOM   1284  N   LYS A  83       6.490  -6.541 -13.489  1.00  0.00           N  
ATOM   1285  CA  LYS A  83       6.965  -7.293 -14.648  1.00  0.00           C  
ATOM   1286  C   LYS A  83       6.389  -6.914 -16.028  1.00  0.00           C  
ATOM   1287  O   LYS A  83       6.873  -7.446 -17.030  1.00  0.00           O  
ATOM   1288  CB  LYS A  83       6.612  -8.770 -14.409  1.00  0.00           C  
ATOM   1289  CG  LYS A  83       7.434  -9.343 -13.261  1.00  0.00           C  
ATOM   1290  CD  LYS A  83       7.327 -10.837 -13.105  1.00  0.00           C  
ATOM   1291  CE  LYS A  83       6.581 -11.220 -11.862  1.00  0.00           C  
ATOM   1292  NZ  LYS A  83       7.261 -12.323 -11.137  1.00  0.00           N  
ATOM   1293  H   LYS A  83       5.861  -6.988 -12.837  1.00  0.00           H  
ATOM   1294  HA  LYS A  83       8.047  -7.171 -14.719  1.00  0.00           H  
ATOM   1295 1HB  LYS A  83       5.549  -8.857 -14.182  1.00  0.00           H  
ATOM   1296 2HB  LYS A  83       6.800  -9.341 -15.319  1.00  0.00           H  
ATOM   1297 1HG  LYS A  83       8.487  -9.106 -13.414  1.00  0.00           H  
ATOM   1298 2HG  LYS A  83       7.111  -8.893 -12.323  1.00  0.00           H  
ATOM   1299 1HD  LYS A  83       6.807 -11.257 -13.967  1.00  0.00           H  
ATOM   1300 2HD  LYS A  83       8.325 -11.270 -13.058  1.00  0.00           H  
ATOM   1301 1HE  LYS A  83       6.504 -10.357 -11.203  1.00  0.00           H  
ATOM   1302 2HE  LYS A  83       5.573 -11.539 -12.126  1.00  0.00           H  
ATOM   1303 1HZ  LYS A  83       6.734 -12.557 -10.307  1.00  0.00           H  
ATOM   1304 2HZ  LYS A  83       7.322 -13.134 -11.737  1.00  0.00           H  
ATOM   1305 3HZ  LYS A  83       8.191 -12.030 -10.873  1.00  0.00           H  
ATOM   1306  N   ASN A  84       5.325  -6.107 -16.053  1.00  0.00           N  
ATOM   1307  CA  ASN A  84       4.469  -5.923 -17.212  1.00  0.00           C  
ATOM   1308  C   ASN A  84       4.492  -4.432 -17.568  1.00  0.00           C  
ATOM   1309  O   ASN A  84       4.262  -3.545 -16.716  1.00  0.00           O  
ATOM   1310  CB  ASN A  84       2.985  -6.256 -16.921  1.00  0.00           C  
ATOM   1311  CG  ASN A  84       2.738  -7.689 -16.434  1.00  0.00           C  
ATOM   1312  OD1 ASN A  84       2.136  -7.885 -15.376  1.00  0.00           O  
ATOM   1313  ND2 ASN A  84       3.127  -8.672 -17.216  1.00  0.00           N  
ATOM   1314  H   ASN A  84       5.119  -5.602 -15.204  1.00  0.00           H  
ATOM   1315  HA  ASN A  84       4.807  -6.594 -18.003  1.00  0.00           H  
ATOM   1316 1HB  ASN A  84       2.601  -5.574 -16.162  1.00  0.00           H  
ATOM   1317 2HB  ASN A  84       2.395  -6.105 -17.825  1.00  0.00           H  
ATOM   1318 1HD2 ASN A  84       2.985  -9.621 -16.936  1.00  0.00           H  
ATOM   1319 2HD2 ASN A  84       3.566  -8.469 -18.092  1.00  0.00           H  
ATOM   1320  N   THR A  85       4.765  -4.173 -18.838  1.00  0.00           N  
ATOM   1321  CA  THR A  85       4.570  -2.887 -19.442  1.00  0.00           C  
ATOM   1322  C   THR A  85       3.107  -2.430 -19.346  1.00  0.00           C  
ATOM   1323  O   THR A  85       2.870  -1.277 -19.073  1.00  0.00           O  
ATOM   1324  CB  THR A  85       5.029  -2.846 -20.908  1.00  0.00           C  
ATOM   1325  OG1 THR A  85       4.365  -3.868 -21.633  1.00  0.00           O  
ATOM   1326  CG2 THR A  85       6.471  -3.104 -21.021  1.00  0.00           C  
ATOM   1327  H   THR A  85       5.128  -4.931 -19.399  1.00  0.00           H  
ATOM   1328  HA  THR A  85       5.160  -2.154 -18.892  1.00  0.00           H  
ATOM   1329  HB  THR A  85       4.813  -1.865 -21.329  1.00  0.00           H  
ATOM   1330  HG1 THR A  85       3.782  -4.351 -21.043  1.00  0.00           H  
ATOM   1331 1HG2 THR A  85       6.766  -3.068 -22.070  1.00  0.00           H  
ATOM   1332 2HG2 THR A  85       7.021  -2.346 -20.463  1.00  0.00           H  
ATOM   1333 3HG2 THR A  85       6.698  -4.089 -20.615  1.00  0.00           H  
ATOM   1334  N   SER A  86       2.135  -3.298 -19.530  1.00  0.00           N  
ATOM   1335  CA  SER A  86       0.761  -2.899 -19.258  1.00  0.00           C  
ATOM   1336  C   SER A  86       0.060  -3.948 -18.392  1.00  0.00           C  
ATOM   1337  O   SER A  86       0.201  -5.150 -18.587  1.00  0.00           O  
ATOM   1338  CB  SER A  86      -0.046  -2.666 -20.556  1.00  0.00           C  
ATOM   1339  OG  SER A  86       0.511  -1.591 -21.303  1.00  0.00           O  
ATOM   1340  H   SER A  86       2.319  -4.236 -19.856  1.00  0.00           H  
ATOM   1341  HA  SER A  86       0.776  -1.960 -18.701  1.00  0.00           H  
ATOM   1342 1HB  SER A  86      -0.041  -3.576 -21.155  1.00  0.00           H  
ATOM   1343 2HB  SER A  86      -1.083  -2.446 -20.306  1.00  0.00           H  
ATOM   1344  HG  SER A  86       1.264  -1.278 -20.796  1.00  0.00           H  
ATOM   1345  N   ASN A  87      -0.730  -3.477 -17.445  1.00  0.00           N  
ATOM   1346  CA  ASN A  87      -1.425  -4.385 -16.513  1.00  0.00           C  
ATOM   1347  C   ASN A  87      -2.918  -4.536 -16.811  1.00  0.00           C  
ATOM   1348  O   ASN A  87      -3.644  -3.536 -16.850  1.00  0.00           O  
ATOM   1349  CB  ASN A  87      -1.114  -3.969 -15.066  1.00  0.00           C  
ATOM   1350  CG  ASN A  87       0.318  -4.343 -14.702  1.00  0.00           C  
ATOM   1351  OD1 ASN A  87       1.176  -3.465 -14.449  1.00  0.00           O  
ATOM   1352  ND2 ASN A  87       0.612  -5.647 -14.777  1.00  0.00           N  
ATOM   1353  H   ASN A  87      -0.865  -2.480 -17.352  1.00  0.00           H  
ATOM   1354  HA  ASN A  87      -1.058  -5.399 -16.681  1.00  0.00           H  
ATOM   1355 1HB  ASN A  87      -1.257  -2.893 -14.958  1.00  0.00           H  
ATOM   1356 2HB  ASN A  87      -1.811  -4.462 -14.388  1.00  0.00           H  
ATOM   1357 1HD2 ASN A  87       1.534  -5.965 -14.553  1.00  0.00           H  
ATOM   1358 2HD2 ASN A  87      -0.088  -6.301 -15.059  1.00  0.00           H  
ATOM   1359  N   SER A  88      -3.271  -5.806 -17.076  1.00  0.00           N  
ATOM   1360  CA  SER A  88      -4.607  -6.376 -17.171  1.00  0.00           C  
ATOM   1361  C   SER A  88      -5.539  -5.796 -16.133  1.00  0.00           C  
ATOM   1362  O   SER A  88      -5.172  -5.690 -14.946  1.00  0.00           O  
ATOM   1363  CB  SER A  88      -4.551  -7.916 -17.017  1.00  0.00           C  
ATOM   1364  OG  SER A  88      -5.119  -8.379 -15.797  1.00  0.00           O  
ATOM   1365  H   SER A  88      -2.469  -6.404 -17.219  1.00  0.00           H  
ATOM   1366  HA  SER A  88      -5.016  -6.139 -18.154  1.00  0.00           H  
ATOM   1367 1HB  SER A  88      -5.083  -8.384 -17.845  1.00  0.00           H  
ATOM   1368 2HB  SER A  88      -3.515  -8.249 -17.063  1.00  0.00           H  
ATOM   1369  HG  SER A  88      -5.419  -7.596 -15.330  1.00  0.00           H  
ATOM   1370  N   PRO A  89      -6.746  -5.420 -16.564  1.00  0.00           N  
ATOM   1371  CA  PRO A  89      -7.568  -4.597 -15.678  1.00  0.00           C  
ATOM   1372  C   PRO A  89      -8.103  -5.382 -14.452  1.00  0.00           C  
ATOM   1373  O   PRO A  89      -8.469  -4.758 -13.469  1.00  0.00           O  
ATOM   1374  CB  PRO A  89      -8.688  -4.092 -16.606  1.00  0.00           C  
ATOM   1375  CG  PRO A  89      -8.773  -5.104 -17.714  1.00  0.00           C  
ATOM   1376  CD  PRO A  89      -7.484  -5.889 -17.758  1.00  0.00           C  
ATOM   1377  HA  PRO A  89      -6.964  -3.758 -15.300  1.00  0.00           H  
ATOM   1378 1HB  PRO A  89      -9.631  -4.007 -16.046  1.00  0.00           H  
ATOM   1379 2HB  PRO A  89      -8.444  -3.086 -16.978  1.00  0.00           H  
ATOM   1380 1HG  PRO A  89      -9.626  -5.778 -17.548  1.00  0.00           H  
ATOM   1381 2HG  PRO A  89      -8.948  -4.600 -18.676  1.00  0.00           H  
ATOM   1382 1HD  PRO A  89      -7.706  -6.964 -17.696  1.00  0.00           H  
ATOM   1383 2HD  PRO A  89      -6.945  -5.657 -18.689  1.00  0.00           H  
ATOM   1384  N   GLU A  90      -8.127  -6.713 -14.533  1.00  0.00           N  
ATOM   1385  CA  GLU A  90      -8.430  -7.618 -13.421  1.00  0.00           C  
ATOM   1386  C   GLU A  90      -7.306  -7.694 -12.395  1.00  0.00           C  
ATOM   1387  O   GLU A  90      -7.576  -7.892 -11.217  1.00  0.00           O  
ATOM   1388  CB  GLU A  90      -8.687  -9.053 -13.937  1.00  0.00           C  
ATOM   1389  CG  GLU A  90      -9.168 -10.049 -12.863  1.00  0.00           C  
ATOM   1390  CD  GLU A  90      -9.504 -11.438 -13.398  1.00  0.00           C  
ATOM   1391  OE1 GLU A  90      -9.063 -11.768 -14.523  1.00  0.00           O  
ATOM   1392  OE2 GLU A  90     -10.193 -12.212 -12.680  1.00  0.00           O  
ATOM   1393  H   GLU A  90      -7.917  -7.102 -15.441  1.00  0.00           H  
ATOM   1394  HA  GLU A  90      -9.332  -7.262 -12.922  1.00  0.00           H  
ATOM   1395 1HB  GLU A  90      -9.440  -9.027 -14.725  1.00  0.00           H  
ATOM   1396 2HB  GLU A  90      -7.771  -9.453 -14.373  1.00  0.00           H  
ATOM   1397 1HG  GLU A  90      -8.389 -10.157 -12.108  1.00  0.00           H  
ATOM   1398 2HG  GLU A  90     -10.053  -9.643 -12.377  1.00  0.00           H  
ATOM   1399  N   LEU A  91      -6.051  -7.610 -12.847  1.00  0.00           N  
ATOM   1400  CA  LEU A  91      -4.932  -7.478 -11.924  1.00  0.00           C  
ATOM   1401  C   LEU A  91      -5.005  -6.141 -11.195  1.00  0.00           C  
ATOM   1402  O   LEU A  91      -4.757  -6.025  -9.975  1.00  0.00           O  
ATOM   1403  CB  LEU A  91      -3.603  -7.589 -12.655  1.00  0.00           C  
ATOM   1404  CG  LEU A  91      -2.383  -7.717 -11.736  1.00  0.00           C  
ATOM   1405  CD1 LEU A  91      -2.568  -8.809 -10.660  1.00  0.00           C  
ATOM   1406  CD2 LEU A  91      -1.156  -7.956 -12.615  1.00  0.00           C  
ATOM   1407  H   LEU A  91      -5.870  -7.639 -13.840  1.00  0.00           H  
ATOM   1408  HA  LEU A  91      -4.990  -8.284 -11.193  1.00  0.00           H  
ATOM   1409 1HB  LEU A  91      -3.636  -8.462 -13.305  1.00  0.00           H  
ATOM   1410 2HB  LEU A  91      -3.473  -6.703 -13.277  1.00  0.00           H  
ATOM   1411  HG  LEU A  91      -2.262  -6.798 -11.161  1.00  0.00           H  
ATOM   1412 1HD1 LEU A  91      -1.676  -8.859 -10.035  1.00  0.00           H  
ATOM   1413 2HD1 LEU A  91      -3.431  -8.567 -10.040  1.00  0.00           H  
ATOM   1414 3HD1 LEU A  91      -2.726  -9.773 -11.144  1.00  0.00           H  
ATOM   1415 1HD2 LEU A  91      -0.270  -8.051 -11.987  1.00  0.00           H  
ATOM   1416 2HD2 LEU A  91      -1.294  -8.873 -13.189  1.00  0.00           H  
ATOM   1417 3HD2 LEU A  91      -1.029  -7.116 -13.299  1.00  0.00           H  
ATOM   1418  N   ARG A  92      -5.375  -5.141 -11.961  1.00  0.00           N  
ATOM   1419  CA  ARG A  92      -5.488  -3.794 -11.473  1.00  0.00           C  
ATOM   1420  C   ARG A  92      -6.587  -3.669 -10.351  1.00  0.00           C  
ATOM   1421  O   ARG A  92      -6.383  -2.967  -9.323  1.00  0.00           O  
ATOM   1422  CB  ARG A  92      -5.807  -2.919 -12.672  1.00  0.00           C  
ATOM   1423  CG  ARG A  92      -5.101  -1.589 -12.779  1.00  0.00           C  
ATOM   1424  CD  ARG A  92      -4.782  -1.244 -14.247  1.00  0.00           C  
ATOM   1425  NE  ARG A  92      -4.808   0.214 -14.410  1.00  0.00           N  
ATOM   1426  CZ  ARG A  92      -4.122   0.941 -15.289  1.00  0.00           C  
ATOM   1427  NH1 ARG A  92      -3.300   0.403 -16.180  1.00  0.00           N  
ATOM   1428  NH2 ARG A  92      -4.288   2.248 -15.267  1.00  0.00           N  
ATOM   1429  H   ARG A  92      -5.588  -5.333 -12.930  1.00  0.00           H  
ATOM   1430  HA  ARG A  92      -4.533  -3.503 -11.035  1.00  0.00           H  
ATOM   1431 1HB  ARG A  92      -5.574  -3.459 -13.589  1.00  0.00           H  
ATOM   1432 2HB  ARG A  92      -6.874  -2.696 -12.686  1.00  0.00           H  
ATOM   1433 1HG  ARG A  92      -5.738  -0.805 -12.368  1.00  0.00           H  
ATOM   1434 2HG  ARG A  92      -4.166  -1.628 -12.220  1.00  0.00           H  
ATOM   1435 1HD  ARG A  92      -3.794  -1.624 -14.504  1.00  0.00           H  
ATOM   1436 2HD  ARG A  92      -5.527  -1.700 -14.898  1.00  0.00           H  
ATOM   1437  HE  ARG A  92      -5.410   0.745 -13.795  1.00  0.00           H  
ATOM   1438 1HH1 ARG A  92      -3.175  -0.599 -16.211  1.00  0.00           H  
ATOM   1439 2HH1 ARG A  92      -2.800   0.994 -16.827  1.00  0.00           H  
ATOM   1440 1HH2 ARG A  92      -4.921   2.666 -14.598  1.00  0.00           H  
ATOM   1441 2HH2 ARG A  92      -3.785   2.832 -15.918  1.00  0.00           H  
ATOM   1442  N   GLU A  93      -7.603  -4.080 -10.467  1.00  0.00           N  
ATOM   1443  CA  GLU A  93      -8.713  -4.368  -9.563  1.00  0.00           C  
ATOM   1444  C   GLU A  93      -8.307  -5.368  -8.508  1.00  0.00           C  
ATOM   1445  O   GLU A  93      -8.711  -5.238  -7.391  1.00  0.00           O  
ATOM   1446  CB  GLU A  93      -9.930  -4.898 -10.375  1.00  0.00           C  
ATOM   1447  CG  GLU A  93     -11.217  -5.208  -9.545  1.00  0.00           C  
ATOM   1448  CD  GLU A  93     -12.450  -5.698 -10.281  1.00  0.00           C  
ATOM   1449  OE1 GLU A  93     -12.443  -5.838 -11.519  1.00  0.00           O  
ATOM   1450  OE2 GLU A  93     -13.450  -5.962  -9.580  1.00  0.00           O  
ATOM   1451  H   GLU A  93      -7.709  -4.274 -11.453  1.00  0.00           H  
ATOM   1452  HA  GLU A  93      -8.997  -3.443  -9.059  1.00  0.00           H  
ATOM   1453 1HB  GLU A  93     -10.206  -4.167 -11.136  1.00  0.00           H  
ATOM   1454 2HB  GLU A  93      -9.650  -5.817 -10.891  1.00  0.00           H  
ATOM   1455 1HG  GLU A  93     -10.985  -5.975  -8.806  1.00  0.00           H  
ATOM   1456 2HG  GLU A  93     -11.518  -4.308  -9.010  1.00  0.00           H  
ATOM   1457  N   LYS A  94      -7.862  -6.274  -8.531  1.00  0.00           N  
ATOM   1458  CA  LYS A  94      -7.452  -7.064  -7.361  1.00  0.00           C  
ATOM   1459  C   LYS A  94      -6.585  -6.224  -6.396  1.00  0.00           C  
ATOM   1460  O   LYS A  94      -6.825  -6.210  -5.172  1.00  0.00           O  
ATOM   1461  CB  LYS A  94      -6.736  -8.348  -7.761  1.00  0.00           C  
ATOM   1462  CG  LYS A  94      -7.286  -9.569  -7.043  1.00  0.00           C  
ATOM   1463  CD  LYS A  94      -6.370 -10.786  -7.098  1.00  0.00           C  
ATOM   1464  CE  LYS A  94      -5.958 -11.256  -5.699  1.00  0.00           C  
ATOM   1465  NZ  LYS A  94      -5.256 -12.574  -5.748  1.00  0.00           N  
ATOM   1466  H   LYS A  94      -7.697  -6.644  -9.456  1.00  0.00           H  
ATOM   1467  HA  LYS A  94      -8.345  -7.339  -6.799  1.00  0.00           H  
ATOM   1468 1HB  LYS A  94      -6.832  -8.499  -8.836  1.00  0.00           H  
ATOM   1469 2HB  LYS A  94      -5.673  -8.257  -7.537  1.00  0.00           H  
ATOM   1470 1HG  LYS A  94      -7.453  -9.329  -5.992  1.00  0.00           H  
ATOM   1471 2HG  LYS A  94      -8.239  -9.854  -7.488  1.00  0.00           H  
ATOM   1472 1HD  LYS A  94      -6.881 -11.604  -7.606  1.00  0.00           H  
ATOM   1473 2HD  LYS A  94      -5.469 -10.538  -7.661  1.00  0.00           H  
ATOM   1474 1HE  LYS A  94      -5.297 -10.518  -5.247  1.00  0.00           H  
ATOM   1475 2HE  LYS A  94      -6.845 -11.350  -5.071  1.00  0.00           H  
ATOM   1476 1HZ  LYS A  94      -5.000 -12.855  -4.812  1.00  0.00           H  
ATOM   1477 2HZ  LYS A  94      -5.870 -13.268  -6.152  1.00  0.00           H  
ATOM   1478 3HZ  LYS A  94      -4.424 -12.492  -6.314  1.00  0.00           H  
ATOM   1479  N   HIS A  95      -5.634  -5.471  -6.966  1.00  0.00           N  
ATOM   1480  CA  HIS A  95      -4.703  -4.614  -6.236  1.00  0.00           C  
ATOM   1481  C   HIS A  95      -5.443  -3.435  -5.568  1.00  0.00           C  
ATOM   1482  O   HIS A  95      -5.225  -3.155  -4.409  1.00  0.00           O  
ATOM   1483  CB  HIS A  95      -3.672  -4.106  -7.266  1.00  0.00           C  
ATOM   1484  CG  HIS A  95      -2.597  -3.199  -6.740  1.00  0.00           C  
ATOM   1485  ND1 HIS A  95      -1.468  -3.662  -6.087  1.00  0.00           N  
ATOM   1486  CD2 HIS A  95      -2.449  -1.865  -6.834  1.00  0.00           C  
ATOM   1487  CE1 HIS A  95      -0.668  -2.658  -5.814  1.00  0.00           C  
ATOM   1488  NE2 HIS A  95      -1.228  -1.550  -6.279  1.00  0.00           N  
ATOM   1489  H   HIS A  95      -5.576  -5.515  -7.973  1.00  0.00           H  
ATOM   1490  HA  HIS A  95      -4.203  -5.197  -5.463  1.00  0.00           H  
ATOM   1491 1HB  HIS A  95      -3.170  -4.957  -7.728  1.00  0.00           H  
ATOM   1492 2HB  HIS A  95      -4.187  -3.561  -8.057  1.00  0.00           H  
ATOM   1493  HD2 HIS A  95      -3.147  -1.169  -7.299  1.00  0.00           H  
ATOM   1494  HE1 HIS A  95       0.288  -2.728  -5.296  1.00  0.00           H  
ATOM   1495  HE2 HIS A  95      -0.829  -0.623  -6.235  1.00  0.00           H  
ATOM   1496  N   ARG A  96      -6.231  -2.685  -6.325  1.00  0.00           N  
ATOM   1497  CA  ARG A  96      -7.112  -1.628  -5.789  1.00  0.00           C  
ATOM   1498  C   ARG A  96      -7.941  -2.115  -4.578  1.00  0.00           C  
ATOM   1499  O   ARG A  96      -8.018  -1.449  -3.560  1.00  0.00           O  
ATOM   1500  CB  ARG A  96      -8.099  -1.130  -6.903  1.00  0.00           C  
ATOM   1501  CG  ARG A  96      -9.064   0.016  -6.475  1.00  0.00           C  
ATOM   1502  CD  ARG A  96     -10.473   0.050  -7.156  1.00  0.00           C  
ATOM   1503  NE  ARG A  96     -10.958  -1.237  -7.721  1.00  0.00           N  
ATOM   1504  CZ  ARG A  96     -11.698  -2.171  -7.094  1.00  0.00           C  
ATOM   1505  NH1 ARG A  96     -12.114  -2.003  -5.831  1.00  0.00           N  
ATOM   1506  NH2 ARG A  96     -12.026  -3.302  -7.745  1.00  0.00           N  
ATOM   1507  H   ARG A  96      -6.218  -2.857  -7.320  1.00  0.00           H  
ATOM   1508  HA  ARG A  96      -6.492  -0.791  -5.468  1.00  0.00           H  
ATOM   1509 1HB  ARG A  96      -7.529  -0.771  -7.759  1.00  0.00           H  
ATOM   1510 2HB  ARG A  96      -8.714  -1.962  -7.244  1.00  0.00           H  
ATOM   1511 1HG  ARG A  96      -9.258  -0.053  -5.404  1.00  0.00           H  
ATOM   1512 2HG  ARG A  96      -8.606   0.980  -6.700  1.00  0.00           H  
ATOM   1513 1HD  ARG A  96     -11.221   0.361  -6.428  1.00  0.00           H  
ATOM   1514 2HD  ARG A  96     -10.459   0.757  -7.985  1.00  0.00           H  
ATOM   1515  HE  ARG A  96     -10.716  -1.451  -8.679  1.00  0.00           H  
ATOM   1516 1HH1 ARG A  96     -11.874  -1.160  -5.328  1.00  0.00           H  
ATOM   1517 2HH1 ARG A  96     -12.668  -2.718  -5.382  1.00  0.00           H  
ATOM   1518 1HH2 ARG A  96     -11.718  -3.445  -8.698  1.00  0.00           H  
ATOM   1519 2HH2 ARG A  96     -12.580  -4.008  -7.284  1.00  0.00           H  
ATOM   1520  N   ALA A  97      -8.545  -3.290  -4.711  1.00  0.00           N  
ATOM   1521  CA  ALA A  97      -9.512  -3.764  -3.731  1.00  0.00           C  
ATOM   1522  C   ALA A  97      -8.739  -4.062  -2.460  1.00  0.00           C  
ATOM   1523  O   ALA A  97      -9.105  -3.573  -1.402  1.00  0.00           O  
ATOM   1524  CB  ALA A  97     -10.232  -5.005  -4.233  1.00  0.00           C  
ATOM   1525  H   ALA A  97      -8.329  -3.869  -5.510  1.00  0.00           H  
ATOM   1526  HA  ALA A  97     -10.248  -2.975  -3.573  1.00  0.00           H  
ATOM   1527 1HB  ALA A  97     -10.949  -5.338  -3.483  1.00  0.00           H  
ATOM   1528 2HB  ALA A  97     -10.758  -4.771  -5.159  1.00  0.00           H  
ATOM   1529 3HB  ALA A  97      -9.507  -5.795  -4.419  1.00  0.00           H  
ATOM   1530  N   LEU A  98      -7.631  -4.808  -2.593  1.00  0.00           N  
ATOM   1531  CA  LEU A  98      -6.806  -5.185  -1.459  1.00  0.00           C  
ATOM   1532  C   LEU A  98      -6.273  -3.929  -0.847  1.00  0.00           C  
ATOM   1533  O   LEU A  98      -6.282  -3.799   0.376  1.00  0.00           O  
ATOM   1534  CB  LEU A  98      -5.648  -6.110  -1.854  1.00  0.00           C  
ATOM   1535  CG  LEU A  98      -5.966  -7.542  -2.242  1.00  0.00           C  
ATOM   1536  CD1 LEU A  98      -4.784  -8.174  -2.966  1.00  0.00           C  
ATOM   1537  CD2 LEU A  98      -6.393  -8.371  -1.034  1.00  0.00           C  
ATOM   1538  H   LEU A  98      -7.366  -5.117  -3.518  1.00  0.00           H  
ATOM   1539  HA  LEU A  98      -7.427  -5.721  -0.743  1.00  0.00           H  
ATOM   1540 1HB  LEU A  98      -5.129  -5.672  -2.705  1.00  0.00           H  
ATOM   1541 2HB  LEU A  98      -4.950  -6.168  -1.020  1.00  0.00           H  
ATOM   1542  HG  LEU A  98      -6.779  -7.551  -2.969  1.00  0.00           H  
ATOM   1543 1HD1 LEU A  98      -5.030  -9.201  -3.237  1.00  0.00           H  
ATOM   1544 2HD1 LEU A  98      -4.564  -7.605  -3.869  1.00  0.00           H  
ATOM   1545 3HD1 LEU A  98      -3.913  -8.170  -2.313  1.00  0.00           H  
ATOM   1546 1HD2 LEU A  98      -6.613  -9.391  -1.351  1.00  0.00           H  
ATOM   1547 2HD2 LEU A  98      -5.587  -8.386  -0.299  1.00  0.00           H  
ATOM   1548 3HD2 LEU A  98      -7.284  -7.930  -0.586  1.00  0.00           H  
ATOM   1549  N   ALA A  99      -5.826  -2.976  -1.681  1.00  0.00           N  
ATOM   1550  CA  ALA A  99      -5.391  -1.678  -1.151  1.00  0.00           C  
ATOM   1551  C   ALA A  99      -6.462  -0.950  -0.303  1.00  0.00           C  
ATOM   1552  O   ALA A  99      -6.133  -0.500   0.784  1.00  0.00           O  
ATOM   1553  CB  ALA A  99      -4.897  -0.749  -2.255  1.00  0.00           C  
ATOM   1554  H   ALA A  99      -5.784  -3.139  -2.677  1.00  0.00           H  
ATOM   1555  HA  ALA A  99      -4.566  -1.854  -0.460  1.00  0.00           H  
ATOM   1556 1HB  ALA A  99      -4.584   0.200  -1.819  1.00  0.00           H  
ATOM   1557 2HB  ALA A  99      -4.051  -1.209  -2.766  1.00  0.00           H  
ATOM   1558 3HB  ALA A  99      -5.700  -0.573  -2.969  1.00  0.00           H  
ATOM   1559  N   GLU A 100      -7.705  -0.816  -0.758  1.00  0.00           N  
ATOM   1560  CA  GLU A 100      -8.714  -0.104   0.080  1.00  0.00           C  
ATOM   1561  C   GLU A 100      -8.898  -0.820   1.452  1.00  0.00           C  
ATOM   1562  O   GLU A 100      -9.028  -0.181   2.523  1.00  0.00           O  
ATOM   1563  CB  GLU A 100     -10.065   0.053  -0.657  1.00  0.00           C  
ATOM   1564  CG  GLU A 100     -10.020   0.970  -1.906  1.00  0.00           C  
ATOM   1565  CD  GLU A 100      -9.884   2.482  -1.617  1.00  0.00           C  
ATOM   1566  OE1 GLU A 100      -9.854   2.894  -0.429  1.00  0.00           O  
ATOM   1567  OE2 GLU A 100      -9.806   3.287  -2.586  1.00  0.00           O  
ATOM   1568  H   GLU A 100      -7.983  -1.184  -1.657  1.00  0.00           H  
ATOM   1569  HA  GLU A 100      -8.335   0.893   0.305  1.00  0.00           H  
ATOM   1570 1HB  GLU A 100     -10.421  -0.926  -0.978  1.00  0.00           H  
ATOM   1571 2HB  GLU A 100     -10.808   0.463   0.027  1.00  0.00           H  
ATOM   1572 1HG  GLU A 100      -9.174   0.678  -2.528  1.00  0.00           H  
ATOM   1573 2HG  GLU A 100     -10.930   0.821  -2.486  1.00  0.00           H  
ATOM   1574  N   GLN A 101      -8.833  -2.137   1.429  1.00  0.00           N  
ATOM   1575  CA  GLN A 101      -8.899  -2.888   2.683  1.00  0.00           C  
ATOM   1576  C   GLN A 101      -7.770  -2.562   3.658  1.00  0.00           C  
ATOM   1577  O   GLN A 101      -8.046  -2.444   4.841  1.00  0.00           O  
ATOM   1578  CB  GLN A 101      -9.026  -4.377   2.423  1.00  0.00           C  
ATOM   1579  CG  GLN A 101     -10.240  -4.703   1.563  1.00  0.00           C  
ATOM   1580  CD  GLN A 101     -10.791  -6.068   1.851  1.00  0.00           C  
ATOM   1581  OE1 GLN A 101     -10.129  -7.077   1.595  1.00  0.00           O  
ATOM   1582  NE2 GLN A 101     -12.004  -6.120   2.400  1.00  0.00           N  
ATOM   1583  H   GLN A 101      -8.738  -2.640   0.558  1.00  0.00           H  
ATOM   1584  HA  GLN A 101      -9.779  -2.561   3.237  1.00  0.00           H  
ATOM   1585 1HB  GLN A 101      -8.127  -4.737   1.923  1.00  0.00           H  
ATOM   1586 2HB  GLN A 101      -9.107  -4.907   3.372  1.00  0.00           H  
ATOM   1587 1HG  GLN A 101     -11.021  -3.969   1.763  1.00  0.00           H  
ATOM   1588 2HG  GLN A 101      -9.950  -4.664   0.513  1.00  0.00           H  
ATOM   1589 1HE2 GLN A 101     -12.420  -7.005   2.613  1.00  0.00           H  
ATOM   1590 2HE2 GLN A 101     -12.499  -5.274   2.600  1.00  0.00           H  
ATOM   1591  N   VAL A 102      -6.539  -2.272   3.158  1.00  0.00           N  
ATOM   1592  CA  VAL A 102      -5.418  -1.888   4.023  1.00  0.00           C  
ATOM   1593  C   VAL A 102      -5.574  -0.482   4.639  1.00  0.00           C  
ATOM   1594  O   VAL A 102      -5.173  -0.217   5.838  1.00  0.00           O  
ATOM   1595  CB  VAL A 102      -4.035  -2.010   3.245  1.00  0.00           C  
ATOM   1596  CG1 VAL A 102      -2.841  -1.717   4.140  1.00  0.00           C  
ATOM   1597  CG2 VAL A 102      -3.869  -3.438   2.727  1.00  0.00           C  
ATOM   1598  H   VAL A 102      -6.395  -2.322   2.159  1.00  0.00           H  
ATOM   1599  HA  VAL A 102      -5.394  -2.565   4.878  1.00  0.00           H  
ATOM   1600  HB  VAL A 102      -4.038  -1.312   2.408  1.00  0.00           H  
ATOM   1601 1HG1 VAL A 102      -1.921  -1.813   3.563  1.00  0.00           H  
ATOM   1602 2HG1 VAL A 102      -2.919  -0.702   4.530  1.00  0.00           H  
ATOM   1603 3HG1 VAL A 102      -2.824  -2.425   4.968  1.00  0.00           H  
ATOM   1604 1HG2 VAL A 102      -2.923  -3.523   2.193  1.00  0.00           H  
ATOM   1605 2HG2 VAL A 102      -3.876  -4.133   3.567  1.00  0.00           H  
ATOM   1606 3HG2 VAL A 102      -4.690  -3.677   2.051  1.00  0.00           H  
ATOM   1607  N   TYR A 103      -6.062   0.443   3.823  1.00  0.00           N  
ATOM   1608  CA  TYR A 103      -6.373   1.818   4.275  1.00  0.00           C  
ATOM   1609  C   TYR A 103      -7.483   1.835   5.343  1.00  0.00           C  
ATOM   1610  O   TYR A 103      -7.304   2.412   6.405  1.00  0.00           O  
ATOM   1611  CB  TYR A 103      -6.779   2.721   3.100  1.00  0.00           C  
ATOM   1612  CG  TYR A 103      -5.598   3.177   2.337  1.00  0.00           C  
ATOM   1613  CD1 TYR A 103      -5.059   2.391   1.324  1.00  0.00           C  
ATOM   1614  CD2 TYR A 103      -4.953   4.355   2.668  1.00  0.00           C  
ATOM   1615  CE1 TYR A 103      -3.933   2.790   0.621  1.00  0.00           C  
ATOM   1616  CE2 TYR A 103      -3.845   4.753   1.985  1.00  0.00           C  
ATOM   1617  CZ  TYR A 103      -3.328   3.960   0.938  1.00  0.00           C  
ATOM   1618  OH  TYR A 103      -2.171   4.339   0.254  1.00  0.00           O  
ATOM   1619  H   TYR A 103      -6.225   0.194   2.858  1.00  0.00           H  
ATOM   1620  HA  TYR A 103      -5.480   2.241   4.736  1.00  0.00           H  
ATOM   1621 1HB  TYR A 103      -7.451   2.176   2.437  1.00  0.00           H  
ATOM   1622 2HB  TYR A 103      -7.323   3.587   3.478  1.00  0.00           H  
ATOM   1623  HD1 TYR A 103      -5.522   1.438   1.069  1.00  0.00           H  
ATOM   1624  HD2 TYR A 103      -5.330   4.972   3.483  1.00  0.00           H  
ATOM   1625  HE1 TYR A 103      -3.530   2.155  -0.168  1.00  0.00           H  
ATOM   1626  HE2 TYR A 103      -3.351   5.690   2.246  1.00  0.00           H  
ATOM   1627  HH  TYR A 103      -1.843   5.166   0.615  1.00  0.00           H  
ATOM   1628  N   ALA A 104      -8.544   1.091   5.074  1.00  0.00           N  
ATOM   1629  CA  ALA A 104      -9.708   0.917   6.032  1.00  0.00           C  
ATOM   1630  C   ALA A 104      -9.220   0.395   7.376  1.00  0.00           C  
ATOM   1631  O   ALA A 104      -9.401   1.043   8.418  1.00  0.00           O  
ATOM   1632  CB  ALA A 104     -10.716  -0.050   5.434  1.00  0.00           C  
ATOM   1633  H   ALA A 104      -8.568   0.621   4.180  1.00  0.00           H  
ATOM   1634  HA  ALA A 104     -10.180   1.889   6.172  1.00  0.00           H  
ATOM   1635 1HB  ALA A 104     -11.552  -0.176   6.122  1.00  0.00           H  
ATOM   1636 2HB  ALA A 104     -11.082   0.345   4.487  1.00  0.00           H  
ATOM   1637 3HB  ALA A 104     -10.238  -1.014   5.264  1.00  0.00           H  
ATOM   1638  N   THR A 105      -8.489  -0.709   7.353  1.00  0.00           N  
ATOM   1639  CA  THR A 105      -7.954  -1.277   8.610  1.00  0.00           C  
ATOM   1640  C   THR A 105      -6.987  -0.373   9.314  1.00  0.00           C  
ATOM   1641  O   THR A 105      -6.999  -0.298  10.552  1.00  0.00           O  
ATOM   1642  CB  THR A 105      -7.271  -2.631   8.421  1.00  0.00           C  
ATOM   1643  OG1 THR A 105      -6.178  -2.529   7.453  1.00  0.00           O  
ATOM   1644  CG2 THR A 105      -8.357  -3.666   7.987  1.00  0.00           C  
ATOM   1645  H   THR A 105      -8.290  -1.175   6.479  1.00  0.00           H  
ATOM   1646  HA  THR A 105      -8.783  -1.428   9.303  1.00  0.00           H  
ATOM   1647  HB  THR A 105      -6.806  -2.938   9.358  1.00  0.00           H  
ATOM   1648  HG1 THR A 105      -6.117  -1.625   7.135  1.00  0.00           H  
ATOM   1649 1HG2 THR A 105      -7.893  -4.642   7.846  1.00  0.00           H  
ATOM   1650 2HG2 THR A 105      -9.122  -3.736   8.760  1.00  0.00           H  
ATOM   1651 3HG2 THR A 105      -8.815  -3.343   7.053  1.00  0.00           H  
ATOM   1652  N   GLY A 106      -6.172   0.363   8.553  1.00  0.00           N  
ATOM   1653  CA  GLY A 106      -5.284   1.350   9.192  1.00  0.00           C  
ATOM   1654  C   GLY A 106      -6.030   2.466   9.960  1.00  0.00           C  
ATOM   1655  O   GLY A 106      -5.666   2.838  11.112  1.00  0.00           O  
ATOM   1656  H   GLY A 106      -6.150   0.258   7.549  1.00  0.00           H  
ATOM   1657 1HA  GLY A 106      -4.617   0.843   9.890  1.00  0.00           H  
ATOM   1658 2HA  GLY A 106      -4.658   1.820   8.434  1.00  0.00           H  
ATOM   1659  N   GLN A 107      -7.016   3.026   9.292  1.00  0.00           N  
ATOM   1660  CA  GLN A 107      -7.850   4.101   9.848  1.00  0.00           C  
ATOM   1661  C   GLN A 107      -8.717   3.579  11.044  1.00  0.00           C  
ATOM   1662  O   GLN A 107      -8.836   4.264  12.049  1.00  0.00           O  
ATOM   1663  CB  GLN A 107      -8.690   4.755   8.737  1.00  0.00           C  
ATOM   1664  CG  GLN A 107     -10.172   4.440   8.707  1.00  0.00           C  
ATOM   1665  CD  GLN A 107     -10.837   4.922   7.425  1.00  0.00           C  
ATOM   1666  OE1 GLN A 107     -10.244   5.675   6.629  1.00  0.00           O  
ATOM   1667  NE2 GLN A 107     -12.074   4.462   7.203  1.00  0.00           N  
ATOM   1668  H   GLN A 107      -7.200   2.695   8.356  1.00  0.00           H  
ATOM   1669  HA  GLN A 107      -7.196   4.857  10.282  1.00  0.00           H  
ATOM   1670 1HB  GLN A 107      -8.611   5.839   8.811  1.00  0.00           H  
ATOM   1671 2HB  GLN A 107      -8.296   4.463   7.763  1.00  0.00           H  
ATOM   1672 1HG  GLN A 107     -10.304   3.360   8.778  1.00  0.00           H  
ATOM   1673 2HG  GLN A 107     -10.655   4.932   9.551  1.00  0.00           H  
ATOM   1674 1HE2 GLN A 107     -12.571   4.738   6.380  1.00  0.00           H  
ATOM   1675 2HE2 GLN A 107     -12.502   3.841   7.861  1.00  0.00           H  
ATOM   1676  N   GLU A 108      -9.232   2.342  10.959  1.00  0.00           N  
ATOM   1677  CA  GLU A 108      -9.945   1.726  12.094  1.00  0.00           C  
ATOM   1678  C   GLU A 108      -9.078   1.615  13.328  1.00  0.00           C  
ATOM   1679  O   GLU A 108      -9.600   1.475  14.423  1.00  0.00           O  
ATOM   1680  CB  GLU A 108     -10.434   0.328  11.752  1.00  0.00           C  
ATOM   1681  CG  GLU A 108     -11.613   0.293  10.838  1.00  0.00           C  
ATOM   1682  CD  GLU A 108     -11.924  -1.100  10.336  1.00  0.00           C  
ATOM   1683  OE1 GLU A 108     -11.020  -1.981  10.357  1.00  0.00           O  
ATOM   1684  OE2 GLU A 108     -13.109  -1.360   9.970  1.00  0.00           O  
ATOM   1685  H   GLU A 108      -9.129   1.820  10.101  1.00  0.00           H  
ATOM   1686  HA  GLU A 108     -10.814   2.341  12.331  1.00  0.00           H  
ATOM   1687 1HB  GLU A 108      -9.628  -0.234  11.280  1.00  0.00           H  
ATOM   1688 2HB  GLU A 108     -10.706  -0.197  12.668  1.00  0.00           H  
ATOM   1689 1HG  GLU A 108     -12.483   0.679  11.368  1.00  0.00           H  
ATOM   1690 2HG  GLU A 108     -11.420   0.946   9.988  1.00  0.00           H  
ATOM   1691  N   MET A 109      -7.729   1.528  13.180  1.00  0.00           N  
ATOM   1692  CA  MET A 109      -6.867   1.311  14.322  1.00  0.00           C  
ATOM   1693  C   MET A 109      -6.940   2.421  15.345  1.00  0.00           C  
ATOM   1694  O   MET A 109      -7.001   2.145  16.546  1.00  0.00           O  
ATOM   1695  CB  MET A 109      -5.378   1.052  13.980  1.00  0.00           C  
ATOM   1696  CG  MET A 109      -5.143  -0.374  13.463  1.00  0.00           C  
ATOM   1697  SD  MET A 109      -3.432  -0.889  13.122  1.00  0.00           S  
ATOM   1698  CE  MET A 109      -3.342  -0.121  11.491  1.00  0.00           C  
ATOM   1699  H   MET A 109      -7.317   1.615  12.262  1.00  0.00           H  
ATOM   1700  HA  MET A 109      -7.217   0.429  14.858  1.00  0.00           H  
ATOM   1701 1HB  MET A 109      -5.050   1.763  13.223  1.00  0.00           H  
ATOM   1702 2HB  MET A 109      -4.767   1.214  14.868  1.00  0.00           H  
ATOM   1703 1HG  MET A 109      -5.526  -1.091  14.188  1.00  0.00           H  
ATOM   1704 2HG  MET A 109      -5.683  -0.516  12.527  1.00  0.00           H  
ATOM   1705 1HE  MET A 109      -2.358  -0.301  11.058  1.00  0.00           H  
ATOM   1706 2HE  MET A 109      -4.108  -0.550  10.844  1.00  0.00           H  
ATOM   1707 3HE  MET A 109      -3.507   0.953  11.585  1.00  0.00           H  
ATOM   1708  N   LEU A 110      -6.999   3.703  14.917  1.00  0.00           N  
ATOM   1709  CA  LEU A 110      -7.002   4.791  15.863  1.00  0.00           C  
ATOM   1710  C   LEU A 110      -8.212   4.715  16.750  1.00  0.00           C  
ATOM   1711  O   LEU A 110      -8.115   4.988  17.948  1.00  0.00           O  
ATOM   1712  CB  LEU A 110      -6.894   6.198  15.231  1.00  0.00           C  
ATOM   1713  CG  LEU A 110      -5.467   6.543  14.733  1.00  0.00           C  
ATOM   1714  CD1 LEU A 110      -5.390   7.964  14.150  1.00  0.00           C  
ATOM   1715  CD2 LEU A 110      -4.423   6.311  15.838  1.00  0.00           C  
ATOM   1716  H   LEU A 110      -7.041   3.910  13.929  1.00  0.00           H  
ATOM   1717  HA  LEU A 110      -6.142   4.679  16.522  1.00  0.00           H  
ATOM   1718 1HB  LEU A 110      -7.583   6.255  14.390  1.00  0.00           H  
ATOM   1719 2HB  LEU A 110      -7.196   6.937  15.972  1.00  0.00           H  
ATOM   1720  HG  LEU A 110      -5.217   5.912  13.879  1.00  0.00           H  
ATOM   1721 1HD1 LEU A 110      -4.372   8.164  13.813  1.00  0.00           H  
ATOM   1722 2HD1 LEU A 110      -6.074   8.050  13.306  1.00  0.00           H  
ATOM   1723 3HD1 LEU A 110      -5.666   8.687  14.917  1.00  0.00           H  
ATOM   1724 1HD2 LEU A 110      -3.431   6.560  15.460  1.00  0.00           H  
ATOM   1725 2HD2 LEU A 110      -4.654   6.943  16.695  1.00  0.00           H  
ATOM   1726 3HD2 LEU A 110      -4.442   5.264  16.143  1.00  0.00           H  
ATOM   1727  N   LYS A 111      -9.372   4.290  16.210  1.00  0.00           N  
ATOM   1728  CA  LYS A 111     -10.567   4.190  17.001  1.00  0.00           C  
ATOM   1729  C   LYS A 111     -10.335   3.137  18.041  1.00  0.00           C  
ATOM   1730  O   LYS A 111     -10.304   1.942  17.761  1.00  0.00           O  
ATOM   1731  CB  LYS A 111     -11.785   3.788  16.144  1.00  0.00           C  
ATOM   1732  CG  LYS A 111     -12.050   4.772  14.992  1.00  0.00           C  
ATOM   1733  CD  LYS A 111     -12.937   4.227  13.865  1.00  0.00           C  
ATOM   1734  CE  LYS A 111     -13.151   5.204  12.701  1.00  0.00           C  
ATOM   1735  NZ  LYS A 111     -11.890   5.409  11.940  1.00  0.00           N  
ATOM   1736  H   LYS A 111      -9.406   4.036  15.233  1.00  0.00           H  
ATOM   1737  HA  LYS A 111     -10.771   5.165  17.444  1.00  0.00           H  
ATOM   1738 1HB  LYS A 111     -11.623   2.794  15.726  1.00  0.00           H  
ATOM   1739 2HB  LYS A 111     -12.673   3.738  16.774  1.00  0.00           H  
ATOM   1740 1HG  LYS A 111     -12.540   5.666  15.382  1.00  0.00           H  
ATOM   1741 2HG  LYS A 111     -11.103   5.067  14.540  1.00  0.00           H  
ATOM   1742 1HD  LYS A 111     -12.489   3.321  13.455  1.00  0.00           H  
ATOM   1743 2HD  LYS A 111     -13.920   3.977  14.265  1.00  0.00           H  
ATOM   1744 1HE  LYS A 111     -13.915   4.811  12.032  1.00  0.00           H  
ATOM   1745 2HE  LYS A 111     -13.497   6.162  13.088  1.00  0.00           H  
ATOM   1746 1HZ  LYS A 111     -12.055   6.054  11.181  1.00  0.00           H  
ATOM   1747 2HZ  LYS A 111     -11.183   5.787  12.555  1.00  0.00           H  
ATOM   1748 3HZ  LYS A 111     -11.574   4.525  11.567  1.00  0.00           H  
ATOM   1749  N   ASN A 112     -10.137   3.583  19.295  1.00  0.00           N  
ATOM   1750  CA  ASN A 112      -9.921   2.695  20.399  1.00  0.00           C  
ATOM   1751  C   ASN A 112     -10.942   3.111  21.392  1.00  0.00           C  
ATOM   1752  O   ASN A 112     -11.678   4.068  21.161  1.00  0.00           O  
ATOM   1753  OXT ASN A 112     -11.051   2.512  22.426  1.00  0.00           O  
ATOM   1754  CB  ASN A 112      -8.538   2.836  21.067  1.00  0.00           C  
ATOM   1755  CG  ASN A 112      -7.505   2.109  20.215  1.00  0.00           C  
ATOM   1756  OD1 ASN A 112      -7.279   0.911  20.375  1.00  0.00           O  
ATOM   1757  ND2 ASN A 112      -6.878   2.848  19.261  1.00  0.00           N  
ATOM   1758  H   ASN A 112     -10.141   4.579  19.459  1.00  0.00           H  
ATOM   1759  HA  ASN A 112      -9.992   1.669  20.036  1.00  0.00           H  
ATOM   1760 1HB  ASN A 112      -8.286   3.893  21.163  1.00  0.00           H  
ATOM   1761 2HB  ASN A 112      -8.576   2.415  22.072  1.00  0.00           H  
ATOM   1762 1HD2 ASN A 112      -6.190   2.424  18.672  1.00  0.00           H  
ATOM   1763 2HD2 ASN A 112      -7.104   3.815  19.150  1.00  0.00           H  
TER                                                                             
HETATM 1765 FE   HEM B 113      -0.247   0.255  -6.316  1.00  0.00          FE  
HETATM 1766  NA  HEM B 113      -0.552   0.397  -8.274  1.00  0.00           N  
HETATM 1767  C1A HEM B 113       0.262  -0.124  -9.282  1.00  0.00           C  
HETATM 1768  CHA HEM B 113       1.521  -0.714  -9.158  1.00  0.00           C  
HETATM 1769  C4D HEM B 113       2.014  -0.982  -7.875  1.00  0.00           C  
HETATM 1770  ND  HEM B 113       1.457  -0.658  -6.668  1.00  0.00           N  
HETATM 1771  C1D HEM B 113       2.320  -1.101  -5.763  1.00  0.00           C  
HETATM 1772  CHD HEM B 113       2.186  -1.040  -4.390  1.00  0.00           C  
HETATM 1773  C4C HEM B 113       1.118  -0.529  -3.740  1.00  0.00           C  
HETATM 1774  C3C HEM B 113       0.946  -0.586  -2.344  1.00  0.00           C  
HETATM 1775  CAC HEM B 113       1.954  -1.247  -1.493  1.00  0.00           C  
HETATM 1776  CBC HEM B 113       1.829  -1.432  -0.218  1.00  0.00           C  
HETATM 1777  C2C HEM B 113      -0.260   0.014  -2.099  1.00  0.00           C  
HETATM 1778  CMC HEM B 113      -0.923   0.241  -0.760  1.00  0.00           C  
HETATM 1779  C1C HEM B 113      -0.810   0.400  -3.343  1.00  0.00           C  
HETATM 1780  CHC HEM B 113      -1.977   1.101  -3.550  1.00  0.00           C  
HETATM 1781  C4B HEM B 113      -2.564   1.423  -4.742  1.00  0.00           C  
HETATM 1782  NB  HEM B 113      -2.078   1.213  -5.933  1.00  0.00           N  
HETATM 1783  C1B HEM B 113      -2.944   1.581  -6.835  1.00  0.00           C  
HETATM 1784  CHB HEM B 113      -2.765   1.461  -8.208  1.00  0.00           C  
HETATM 1785  C4A HEM B 113      -1.698   0.856  -8.848  1.00  0.00           C  
HETATM 1786  C3A HEM B 113      -1.616   0.676 -10.246  1.00  0.00           C  
HETATM 1787  CMA HEM B 113      -2.702   1.070 -11.234  1.00  0.00           C  
HETATM 1788  C2A HEM B 113      -0.418   0.061 -10.513  1.00  0.00           C  
HETATM 1789  CAA HEM B 113       0.039  -0.370 -11.900  1.00  0.00           C  
HETATM 1790  CBA HEM B 113       0.587   0.807 -12.702  1.00  0.00           C  
HETATM 1791  CGA HEM B 113       0.610   0.565 -14.213  1.00  0.00           C  
HETATM 1792  O1A HEM B 113       0.437  -0.540 -14.740  1.00  0.00           O  
HETATM 1793  O2A HEM B 113       0.794   1.555 -14.928  1.00  0.00           O  
HETATM 1794  C2B HEM B 113      -4.109   2.117  -6.204  1.00  0.00           C  
HETATM 1795  CMB HEM B 113      -5.334   2.735  -6.867  1.00  0.00           C  
HETATM 1796  C3B HEM B 113      -3.886   2.048  -4.876  1.00  0.00           C  
HETATM 1797  CAB HEM B 113      -4.733   2.469  -3.733  1.00  0.00           C  
HETATM 1798  CBB HEM B 113      -5.954   2.949  -3.810  1.00  0.00           C  
HETATM 1799  NC  HEM B 113       0.045   0.095  -4.293  1.00  0.00           N  
HETATM 1800  C2D HEM B 113       3.531  -1.678  -6.347  1.00  0.00           C  
HETATM 1801  CMD HEM B 113       4.700  -2.276  -5.583  1.00  0.00           C  
HETATM 1802  C3D HEM B 113       3.324  -1.617  -7.669  1.00  0.00           C  
HETATM 1803  CAD HEM B 113       4.244  -2.053  -8.765  1.00  0.00           C  
HETATM 1804  CBD HEM B 113       4.899  -0.815  -9.411  1.00  0.00           C  
HETATM 1805  CGD HEM B 113       4.885  -0.810 -10.935  1.00  0.00           C  
HETATM 1806  O1D HEM B 113       4.082  -1.494 -11.530  1.00  0.00           O  
HETATM 1807  O2D HEM B 113       5.640  -0.097 -11.635  1.00  0.00           O  
HETATM 1808  HHA HEM B 113       2.067  -0.942 -10.073  1.00  0.00           H  
HETATM 1809  HHD HEM B 113       2.994  -1.429  -3.771  1.00  0.00           H  
HETATM 1810  HAC HEM B 113       2.881  -1.620  -1.930  1.00  0.00           H  
HETATM 1811 HBC1 HEM B 113       0.932  -1.089   0.297  1.00  0.00           H  
HETATM 1812 HBC2 HEM B 113       2.621  -1.930   0.341  1.00  0.00           H  
HETATM 1813 HMC1 HEM B 113      -1.110  -0.719  -0.279  1.00  0.00           H  
HETATM 1814 HMC2 HEM B 113      -0.269   0.843  -0.129  1.00  0.00           H  
HETATM 1815 HMC3 HEM B 113      -1.869   0.764  -0.906  1.00  0.00           H  
HETATM 1816  HHC HEM B 113      -2.514   1.453  -2.669  1.00  0.00           H  
HETATM 1817  HHB HEM B 113      -3.535   1.882  -8.855  1.00  0.00           H  
HETATM 1818 HMA1 HEM B 113      -3.134   0.171 -11.675  1.00  0.00           H  
HETATM 1819 HMA2 HEM B 113      -3.480   1.630 -10.715  1.00  0.00           H  
HETATM 1820 HMA3 HEM B 113      -2.272   1.689 -12.021  1.00  0.00           H  
HETATM 1821 HAA1 HEM B 113      -0.802  -0.797 -12.447  1.00  0.00           H  
HETATM 1822 HAA2 HEM B 113       0.825  -1.120 -11.809  1.00  0.00           H  
HETATM 1823 HBA1 HEM B 113      -0.032   1.686 -12.523  1.00  0.00           H  
HETATM 1824 HBA2 HEM B 113       1.611   1.014 -12.390  1.00  0.00           H  
HETATM 1825 HMB1 HEM B 113      -5.875   1.965  -7.418  1.00  0.00           H  
HETATM 1826 HMB2 HEM B 113      -5.986   3.160  -6.103  1.00  0.00           H  
HETATM 1827 HMB3 HEM B 113      -5.019   3.520  -7.554  1.00  0.00           H  
HETATM 1828  HAB HEM B 113      -4.311   2.374  -2.732  1.00  0.00           H  
HETATM 1829 HBB1 HEM B 113      -6.432   3.067  -4.782  1.00  0.00           H  
HETATM 1830 HBB2 HEM B 113      -6.488   3.227  -2.901  1.00  0.00           H  
HETATM 1831 HMD1 HEM B 113       4.592  -2.054  -4.522  1.00  0.00           H  
HETATM 1832 HMD2 HEM B 113       4.715  -3.356  -5.728  1.00  0.00           H  
HETATM 1833 HMD3 HEM B 113       5.632  -1.846  -5.950  1.00  0.00           H  
HETATM 1834 HAD1 HEM B 113       3.720  -2.629  -9.528  1.00  0.00           H  
HETATM 1835 HAD2 HEM B 113       5.032  -2.694  -8.370  1.00  0.00           H  
HETATM 1836 HBD1 HEM B 113       4.224  -0.011  -9.119  1.00  0.00           H  
HETATM 1837 HBD2 HEM B 113       5.927  -0.785  -9.050  1.00  0.00           H  
TER                                                                             
HETATM 1839 FE   HEM C 114      -0.108   0.675   8.263  1.00  0.00          FE  
HETATM 1840  NA  HEM C 114       0.007   0.770  10.269  1.00  0.00           N  
HETATM 1841  C1A HEM C 114      -0.750   1.587  11.060  1.00  0.00           C  
HETATM 1842  CHA HEM C 114      -1.571   2.569  10.605  1.00  0.00           C  
HETATM 1843  C4D HEM C 114      -1.895   2.766   9.280  1.00  0.00           C  
HETATM 1844  ND  HEM C 114      -1.401   2.126   8.239  1.00  0.00           N  
HETATM 1845  C1D HEM C 114      -2.008   2.677   7.178  1.00  0.00           C  
HETATM 1846  CHD HEM C 114      -1.843   2.338   5.837  1.00  0.00           C  
HETATM 1847  C4C HEM C 114      -0.987   1.325   5.408  1.00  0.00           C  
HETATM 1848  C3C HEM C 114      -0.653   1.001   4.078  1.00  0.00           C  
HETATM 1849  CAC HEM C 114      -1.260   1.726   2.976  1.00  0.00           C  
HETATM 1850  CBC HEM C 114      -0.679   1.734   1.811  1.00  0.00           C  
HETATM 1851  C2C HEM C 114       0.269  -0.016   4.081  1.00  0.00           C  
HETATM 1852  CMC HEM C 114       0.945  -0.795   2.935  1.00  0.00           C  
HETATM 1853  C1C HEM C 114       0.528  -0.290   5.409  1.00  0.00           C  
HETATM 1854  CHC HEM C 114       1.429  -1.261   5.864  1.00  0.00           C  
HETATM 1855  C4B HEM C 114       1.713  -1.528   7.201  1.00  0.00           C  
HETATM 1856  NB  HEM C 114       1.269  -0.908   8.286  1.00  0.00           N  
HETATM 1857  C1B HEM C 114       1.738  -1.484   9.396  1.00  0.00           C  
HETATM 1858  CHB HEM C 114       1.494  -1.096  10.733  1.00  0.00           C  
HETATM 1859  C4A HEM C 114       0.676  -0.067  11.114  1.00  0.00           C  
HETATM 1860  C3A HEM C 114       0.313   0.228  12.439  1.00  0.00           C  
HETATM 1861  CMA HEM C 114       0.812  -0.494  13.660  1.00  0.00           C  
HETATM 1862  C2A HEM C 114      -0.557   1.258  12.419  1.00  0.00           C  
HETATM 1863  CAA HEM C 114      -1.199   1.869  13.639  1.00  0.00           C  
HETATM 1864  CBA HEM C 114      -0.210   2.811  14.303  1.00  0.00           C  
HETATM 1865  CGA HEM C 114      -0.792   3.317  15.635  1.00  0.00           C  
HETATM 1866  O1A HEM C 114      -0.006   3.711  16.515  1.00  0.00           O  
HETATM 1867  O2A HEM C 114      -2.029   3.375  15.875  1.00  0.00           O  
HETATM 1868  C2B HEM C 114       2.579  -2.609   9.028  1.00  0.00           C  
HETATM 1869  CMB HEM C 114       3.349  -3.513   9.976  1.00  0.00           C  
HETATM 1870  C3B HEM C 114       2.590  -2.650   7.656  1.00  0.00           C  
HETATM 1871  CAB HEM C 114       3.320  -3.546   6.722  1.00  0.00           C  
HETATM 1872  CBB HEM C 114       4.223  -4.449   7.079  1.00  0.00           C  
HETATM 1873  NC  HEM C 114      -0.190   0.553   6.193  1.00  0.00           N  
HETATM 1874  C2D HEM C 114      -2.916   3.759   7.562  1.00  0.00           C  
HETATM 1875  CMD HEM C 114      -3.710   4.601   6.580  1.00  0.00           C  
HETATM 1876  C3D HEM C 114      -2.855   3.830   8.888  1.00  0.00           C  
HETATM 1877  CAD HEM C 114      -3.554   4.820   9.811  1.00  0.00           C  
HETATM 1878  CBD HEM C 114      -2.486   5.929  10.122  1.00  0.00           C  
HETATM 1879  CGD HEM C 114      -2.852   7.196  10.970  1.00  0.00           C  
HETATM 1880  O1D HEM C 114      -3.464   8.216  10.543  1.00  0.00           O  
HETATM 1881  O2D HEM C 114      -2.467   7.301  12.152  1.00  0.00           O  
HETATM 1882  HHA HEM C 114      -2.004   3.249  11.339  1.00  0.00           H  
HETATM 1883  HHD HEM C 114      -2.410   2.891   5.088  1.00  0.00           H  
HETATM 1884  HAC HEM C 114      -2.199   2.261   3.124  1.00  0.00           H  
HETATM 1885 HBC1 HEM C 114       0.259   1.198   1.666  1.00  0.00           H  
HETATM 1886 HBC2 HEM C 114      -1.130   2.277   0.980  1.00  0.00           H  
HETATM 1887 HMC1 HEM C 114       0.185  -1.314   2.351  1.00  0.00           H  
HETATM 1888 HMC2 HEM C 114       1.485  -0.099   2.292  1.00  0.00           H  
HETATM 1889 HMC3 HEM C 114       1.643  -1.522   3.350  1.00  0.00           H  
HETATM 1890  HHC HEM C 114       1.950  -1.854   5.112  1.00  0.00           H  
HETATM 1891  HHB HEM C 114       1.995  -1.659  11.521  1.00  0.00           H  
HETATM 1892 HMA1 HEM C 114      -0.011  -1.045  14.116  1.00  0.00           H  
HETATM 1893 HMA2 HEM C 114       1.601  -1.189  13.374  1.00  0.00           H  
HETATM 1894 HMA3 HEM C 114       1.205   0.228  14.375  1.00  0.00           H  
HETATM 1895 HAA1 HEM C 114      -1.482   1.082  14.338  1.00  0.00           H  
HETATM 1896 HAA2 HEM C 114      -2.091   2.423  13.344  1.00  0.00           H  
HETATM 1897 HBA1 HEM C 114       0.723   2.281  14.495  1.00  0.00           H  
HETATM 1898 HBA2 HEM C 114      -0.018   3.659  13.646  1.00  0.00           H  
HETATM 1899 HMB1 HEM C 114       2.647  -4.098  10.570  1.00  0.00           H  
HETATM 1900 HMB2 HEM C 114       3.987  -4.185   9.401  1.00  0.00           H  
HETATM 1901 HMB3 HEM C 114       3.966  -2.905  10.638  1.00  0.00           H  
HETATM 1902  HAB HEM C 114       3.096  -3.454   5.660  1.00  0.00           H  
HETATM 1903 HBB1 HEM C 114       4.480  -4.577   8.131  1.00  0.00           H  
HETATM 1904 HBB2 HEM C 114       4.708  -5.063   6.320  1.00  0.00           H  
HETATM 1905 HMD1 HEM C 114      -3.366   4.398   5.566  1.00  0.00           H  
HETATM 1906 HMD2 HEM C 114      -4.768   4.352   6.661  1.00  0.00           H  
HETATM 1907 HMD3 HEM C 114      -3.566   5.657   6.807  1.00  0.00           H  
HETATM 1908 HAD1 HEM C 114      -3.914   4.340  10.721  1.00  0.00           H  
HETATM 1909 HAD2 HEM C 114      -4.423   5.254   9.317  1.00  0.00           H  
HETATM 1910 HBD1 HEM C 114      -1.783   5.406  10.769  1.00  0.00           H  
HETATM 1911 HBD2 HEM C 114      -2.131   6.295   9.159  1.00  0.00           H  
TER  
CONECT 1765 1766 1770 1782 1799                                                 
CONECT 1766 1765 1767 1785                                                      
CONECT 1767 1766 1768 1788                                                      
CONECT 1768 1767 1769 1808                                                      
CONECT 1769 1768 1770 1802                                                      
CONECT 1770 1765 1769 1771                                                      
CONECT 1771 1770 1772 1800                                                      
CONECT 1772 1771 1773 1809                                                      
CONECT 1773 1772 1774 1799                                                      
CONECT 1774 1773 1775 1777                                                      
CONECT 1775 1774 1776 1810                                                      
CONECT 1776 1775 1811 1812                                                      
CONECT 1777 1774 1778 1779                                                      
CONECT 1778 1777 1813 1814 1815                                                 
CONECT 1779 1777 1780 1799                                                      
CONECT 1780 1779 1781 1816                                                      
CONECT 1781 1780 1782 1796                                                      
CONECT 1782 1765 1781 1783                                                      
CONECT 1783 1782 1784 1794                                                      
CONECT 1784 1783 1785 1817                                                      
CONECT 1785 1766 1784 1786                                                      
CONECT 1786 1785 1787 1788                                                      
CONECT 1787 1786 1818 1819 1820                                                 
CONECT 1788 1767 1786 1789                                                      
CONECT 1789 1788 1790 1821 1822                                                 
CONECT 1790 1789 1791 1823 1824                                                 
CONECT 1791 1790 1792 1793                                                      
CONECT 1792 1791                                                                
CONECT 1793 1791                                                                
CONECT 1794 1783 1795 1796                                                      
CONECT 1795 1794 1825 1826 1827                                                 
CONECT 1796 1781 1794 1797                                                      
CONECT 1797 1796 1798 1828                                                      
CONECT 1798 1797 1829 1830                                                      
CONECT 1799 1765 1773 1779                                                      
CONECT 1800 1771 1801 1802                                                      
CONECT 1801 1800 1831 1832 1833                                                 
CONECT 1802 1769 1800 1803                                                      
CONECT 1803 1802 1804 1834 1835                                                 
CONECT 1804 1803 1805 1836 1837                                                 
CONECT 1805 1804 1806 1807                                                      
CONECT 1806 1805                                                                
CONECT 1807 1805                                                                
CONECT 1808 1768                                                                
CONECT 1809 1772                                                                
CONECT 1810 1775                                                                
CONECT 1811 1776                                                                
CONECT 1812 1776                                                                
CONECT 1813 1778                                                                
CONECT 1814 1778                                                                
CONECT 1815 1778                                                                
CONECT 1816 1780                                                                
CONECT 1817 1784                                                                
CONECT 1818 1787                                                                
CONECT 1819 1787                                                                
CONECT 1820 1787                                                                
CONECT 1821 1789                                                                
CONECT 1822 1789                                                                
CONECT 1823 1790                                                                
CONECT 1824 1790                                                                
CONECT 1825 1795                                                                
CONECT 1826 1795                                                                
CONECT 1827 1795                                                                
CONECT 1828 1797                                                                
CONECT 1829 1798                                                                
CONECT 1830 1798                                                                
CONECT 1831 1801                                                                
CONECT 1832 1801                                                                
CONECT 1833 1801                                                                
CONECT 1834 1803                                                                
CONECT 1835 1803                                                                
CONECT 1836 1804                                                                
CONECT 1837 1804                                                                
CONECT 1839 1840 1844 1856 1873                                                 
CONECT 1840 1839 1841 1859                                                      
CONECT 1841 1840 1842 1862                                                      
CONECT 1842 1841 1843 1882                                                      
CONECT 1843 1842 1844 1876                                                      
CONECT 1844 1839 1843 1845                                                      
CONECT 1845 1844 1846 1874                                                      
CONECT 1846 1845 1847 1883                                                      
CONECT 1847 1846 1848 1873                                                      
CONECT 1848 1847 1849 1851                                                      
CONECT 1849 1848 1850 1884                                                      
CONECT 1850 1849 1885 1886                                                      
CONECT 1851 1848 1852 1853                                                      
CONECT 1852 1851 1887 1888 1889                                                 
CONECT 1853 1851 1854 1873                                                      
CONECT 1854 1853 1855 1890                                                      
CONECT 1855 1854 1856 1870                                                      
CONECT 1856 1839 1855 1857                                                      
CONECT 1857 1856 1858 1868                                                      
CONECT 1858 1857 1859 1891                                                      
CONECT 1859 1840 1858 1860                                                      
CONECT 1860 1859 1861 1862                                                      
CONECT 1861 1860 1892 1893 1894                                                 
CONECT 1862 1841 1860 1863                                                      
CONECT 1863 1862 1864 1895 1896                                                 
CONECT 1864 1863 1865 1897 1898                                                 
CONECT 1865 1864 1866 1867                                                      
CONECT 1866 1865                                                                
CONECT 1867 1865                                                                
CONECT 1868 1857 1869 1870                                                      
CONECT 1869 1868 1899 1900 1901                                                 
CONECT 1870 1855 1868 1871                                                      
CONECT 1871 1870 1872 1902                                                      
CONECT 1872 1871 1903 1904                                                      
CONECT 1873 1839 1847 1853                                                      
CONECT 1874 1845 1875 1876                                                      
CONECT 1875 1874 1905 1906 1907                                                 
CONECT 1876 1843 1874 1877                                                      
CONECT 1877 1876 1878 1908 1909                                                 
CONECT 1878 1877 1879 1910 1911                                                 
CONECT 1879 1878 1880 1881                                                      
CONECT 1880 1879                                                                
CONECT 1881 1879                                                                
CONECT 1882 1842                                                                
CONECT 1883 1846                                                                
CONECT 1884 1849                                                                
CONECT 1885 1850                                                                
CONECT 1886 1850                                                                
CONECT 1887 1852                                                                
CONECT 1888 1852                                                                
CONECT 1889 1852                                                                
CONECT 1890 1854                                                                
CONECT 1891 1858                                                                
CONECT 1892 1861                                                                
CONECT 1893 1861                                                                
CONECT 1894 1861                                                                
CONECT 1895 1863                                                                
CONECT 1896 1863                                                                
CONECT 1897 1864                                                                
CONECT 1898 1864                                                                
CONECT 1899 1869                                                                
CONECT 1900 1869                                                                
CONECT 1901 1869                                                                
CONECT 1902 1871                                                                
CONECT 1903 1872                                                                
CONECT 1904 1872                                                                
CONECT 1905 1875                                                                
CONECT 1906 1875                                                                
CONECT 1907 1875                                                                
CONECT 1908 1877                                                                
CONECT 1909 1877                                                                
CONECT 1910 1878                                                                
CONECT 1911 1878                                                                
CONECT 1913 1914                                                                
CONECT 1914 1913 1915                                                           
CONECT 1915 1914                                                                
CONECT 1917 1918                                                                
CONECT 1918 1917 1919                                                           
CONECT 1919 1918                                                                
CONECT 1920 1921                                                                
CONECT 1921 1920 1922                                                           
CONECT 1922 1921                                                                
CONECT 1923 1924                                                                
CONECT 1924 1923 1925                                                           
CONECT 1925 1924                                                                
CONECT 1926 1927                                                                
CONECT 1927 1926 1928                                                           
CONECT 1928 1927                                                                
CONECT 1929 1930                                                                
CONECT 1930 1929 1931                                                           
CONECT 1931 1930
TER                                                                           
STOP
END
